# Supplementary material for: Diverse CBX family members as potential prognostic biomarkers in non‐small‐cell lung cancer
Source: FEBS Open Bio. 2020 Sep 21;10(10):2206–15. doi: 10.1002/2211-5463.12971 (PMC7530393; doi:10.1002/2211-5463.12971)
Supplement: Supplementary file 1 — Table S1. Coexpression genes of CBX3 in TCGA LUAD from cBioPortal. [file FEB4-10-2206-s001.xlsx]

## Sheet: Sheet1
Correlated Gene	Cytoband	Spearman's Correlation	p-Value	q-Value
LSM5	7p14.3	0.793921	7.57118e-112	1.52385e-107
CYCS	7p15.3	0.75751	3.84519e-96	3.86961e-92
PPIA	7p13	0.730742	2.8719e-86	1.92676e-82
PSMA2	7p14.1	0.718319	4.42903e-82	2.22858e-78
NUP42	7p15.3	0.715443	3.83613e-81	1.5442e-77
MRPS17	7p11.2	0.690476	1.81742e-73	6.09655e-70
CCT6A	7p11.2	0.685311	5.63204e-72	1.61937e-68
PPIAL4C	1q21.2	0.656766	2.90068e-64	7.29775e-61
BZW2	7p21.1	0.655108	7.67108e-64	1.71551e-60
COA1	7p13	0.654108	1.3748e-63	2.76705e-60
MRPL32	7p14.1	0.651976	4.73295e-63	8.66002e-60
MPLKIP	7p14.1	0.651646	5.72466e-63	9.60169e-60
RPA3	7p21.3	0.650287	1.25159e-62	1.93775e-59
MALSU1	7p15.3	0.644642	3.08794e-61	4.43936e-58
SEC61G	7p11.2	0.64003	4.03078e-60	5.40851e-57
YAE1	7p14.1	0.637545	1.58031e-59	1.98793e-56
TBRG4	7p13	0.614176	3.32237e-54	3.93349e-51
CHCHD2	7p11.2	0.613681	4.26016e-54	4.76357e-51
TWISTNB	7p21.1	0.610144	2.48432e-53	2.63168e-50
PPIAL4G	1q21.2	0.601081	2.06128e-51	2.07436e-48
MRPS24	7p13	0.599619	4.14878e-51	3.9763e-48
DDX56	7p13	0.598582	6.79816e-51	6.21939e-48
GGCT	7p14.3	0.598107	8.52086e-51	7.45649e-48
GARS	7p14.3	0.5939	6.18523e-50	5.18709e-47
PSMG3	7p22.3	0.59293	9.72979e-50	7.83326e-47
GEMIN6	2p22.1	0.587628	1.12654e-48	8.72074e-46
NME1	17q21.33	0.569435	3.59905e-45	2.68289e-42
UBE2T	1q32.1	0.566716	1.15171e-44	8.27875e-42
AIMP2	7p22.1	0.564533	2.90862e-44	2.01868e-41
CCZ1	7p22.1	0.562966	5.63085e-44	3.77774e-41
H2AFV	7p13	0.560581	1.5288e-43	9.92583e-41
SNRPG	2p13.3	0.551558	6.22009e-42	3.91225e-39
POLD2	7p13	0.550768	8.55902e-42	5.08744e-39
KLHL7	7p15.3	0.550757	8.59407e-42	5.08744e-39
NUDT1	7p22.3	0.548553	2.08428e-41	1.19858e-38
TPRKB	2p13.1	0.54703	3.83001e-41	2.1413e-38
SNRPE	1q32.1	0.543623	1.47622e-40	8.03022e-38
CENPL	1q25.1	0.540789	4.48353e-40	2.37474e-37
CCNB1	5q13.2	0.540414	5.18943e-40	2.67814e-37
CKS2	9q22.2	0.539503	7.39597e-40	3.72147e-37
ELOC	8q21.11	0.53759	1.55142e-39	7.61595e-37
CKS1B	1q21.3	0.537457	1.63267e-39	7.82397e-37
EIF2AK1	7p22.1	0.536898	2.02534e-39	9.48e-37
PCLAF	15q22.31	0.535958	2.90708e-39	1.3192e-36
BRIX1	5p13.2	0.53592	2.94947e-39	1.3192e-36
H2AFZ	4q23	0.534641	4.81436e-39	2.10649e-36
RFC2	7q11.23	0.534567	4.95209e-39	2.12065e-36
CBX7	22q13.1	-0.532038	1.29629e-38	5.4355e-36
CCDC58	3q21.1	0.531391	1.65596e-38	6.80193e-36
CCT4	2p15	0.530522	2.29845e-38	9.25219e-36
CPSF3	2p25.1	0.530238	2.55863e-38	1.00975e-35
HMMR	5q34	0.529743	3.08182e-38	1.19284e-35
SIDT2	11q23.3	-0.527273	7.77072e-38	2.95097e-35
NDUFA4	7p21.3	0.525587	1.45441e-37	5.42089e-35
PNO1	2p14	0.524762	1.97439e-37	7.22517e-35
SF3B6	2p23.3	0.524487	2.18509e-37	7.85345e-35
CDK1	10q21.2	0.523584	3.04946e-37	1.07678e-34
TIMM8A	Xq22.1	0.523509	3.13428e-37	1.08765e-34
NUF2	1q23.3	0.518542	1.92311e-36	6.5604e-34
SNRPD1	18q11.2	0.518231	2.15222e-36	7.21962e-34
CENPH	5q13.2	0.517175	3.15178e-36	1.0234e-33
PLEKHM1	17q21.31	-0.517174	3.15253e-36	1.0234e-33
TNXB	6p21.33-p21.32	-0.515324	6.13075e-36	1.95863e-33
SPC25	2q24.3	0.514608	7.91985e-36	2.49067e-33
HSPE1	2q33.1	0.514032	9.72943e-36	3.01268e-33
UBE2V2	8q11.21	0.513622	1.12625e-35	3.43454e-33
DBF4	7q21.12	0.513448	1.19833e-35	3.59981e-33
MRPL13	8q24.12	0.512454	1.70632e-35	5.05047e-33
MAP3K3	17q23.3	-0.51206	1.96206e-35	5.72325e-33
PSMA5	1p13.3	0.51099	2.86569e-35	8.23968e-33
TOM1L2	17p11.2	-0.510165	3.83333e-35	1.08667e-32
MRPL47	3q26.33	0.510113	3.90459e-35	1.0915e-32
MRTO4	1p36.13	0.508991	5.79098e-35	1.59664e-32
MRPL3	3q22.1	0.508647	6.53471e-35	1.77735e-32
NIFK	2q14.3	0.508236	7.54568e-35	2.02496e-32
FAM220A	7p22.1	0.506516	1.37544e-34	3.64255e-32
NFIX	19p13.13	-0.506435	1.41461e-34	3.69764e-32
CCNB2	15q22.2	0.506204	1.53314e-34	3.9561e-32
NT5C3A	7p14.3	0.505273	2.11826e-34	5.39672e-32
MAD2L1	4q27	0.504613	2.6622e-34	6.69777e-32
SLBP	4p16.3	0.5044	2.86525e-34	7.11961e-32
SNHG15	7p13	0.504138	3.13658e-34	7.69877e-32
TNS1	2q35	-0.503057	4.55267e-34	1.10399e-31
SNRPA1	15q26.3	0.502737	5.08304e-34	1.21793e-31
PAK1IP1	6p24.2	0.50264	5.25629e-34	1.24463e-31
SSBP1	7q34	0.502155	6.20823e-34	1.45294e-31
HNRNPC	14q11.2	0.501627	7.44009e-34	1.72123e-31
DNAAF5	7p22.3	0.500825	9.78794e-34	2.23866e-31
TOMM5	9p13.2	0.5003	1.17066e-33	2.6474e-31
STARD3NL	7p14.1	0.500213	1.20606e-33	2.69715e-31
KIAA0513	16q24.1	-0.499717	1.42773e-33	3.15779e-31
PSPH	7p11.2	0.498631	2.06526e-33	4.51821e-31
TRMT10C	3q12.3	0.497377	3.15667e-33	6.83165e-31
ANLN	7p14.2	0.496554	4.16613e-33	8.92039e-31
TRAIP	3p21.31	0.496442	4.32716e-33	9.16765e-31
PPIH	1p34.2	0.496213	4.67376e-33	9.79883e-31
AKAP13	15q25.3	-0.494337	8.76726e-33	1.81916e-30
CDC25C	5q31.2	0.494091	9.51897e-33	1.95498e-30
CENPA	2p23.3	0.4939	1.01436e-32	2.06223e-30
NEK2	1q32.3	0.492872	1.42909e-32	2.87632e-30
BIRC5	17q25.3	0.492834	1.44739e-32	2.88433e-30
MRPL15	8q11.23	0.49137	2.35241e-32	4.64186e-30
DPY30	2p22.3	0.490692	2.9434e-32	5.75164e-30
PSMD14	2q24.2	0.489561	4.27377e-32	8.27098e-30
RP9	7p14.3	0.48928	4.68887e-32	8.9879e-30
EIF3B	7p22.3	0.488475	6.10777e-32	1.15973e-29
CENPK	5q12.3	0.487634	8.04368e-32	1.50699e-29
HIBADH	7p15.2	0.487618	8.08639e-32	1.50699e-29
SUV39H2	10p13	0.487558	8.24507e-32	1.52246e-29
KPNA2	17q24.2	0.486323	1.23387e-31	2.25764e-29
CDKN3	14q22.2	0.486266	1.25679e-31	2.27886e-29
PARPBP	12q23.2	0.486106	1.32414e-31	2.37954e-29
WDR81	17p13.3	-0.485323	1.70736e-31	3.04107e-29
PTK2B	8p21.2	-0.48517	1.79451e-31	3.16825e-29
ILF2	1q21.3	0.484557	2.18863e-31	3.83048e-29
RAN	12q24.33	0.483137	3.46281e-31	6.00828e-29
CRY2	11p11.2	-0.482664	4.03148e-31	6.93519e-29
CACYBP	1q25.1	0.482568	4.15828e-31	7.09269e-29
SMG6	17p13.3	-0.481974	5.03265e-31	8.51195e-29
MAGOHB	12p13.2	0.481309	6.22967e-31	1.04487e-28
PDSS1	10p12.1	0.480479	8.12367e-31	1.35128e-28
DSCC1	8q24.12	0.480404	8.31866e-31	1.37237e-28
RFC4	3q27.3	0.479562	1.08819e-30	1.78065e-28
SGO1	3p24.3	0.478269	1.64112e-30	2.66378e-28
CALCOCO1	12q13.13	-0.478142	1.7085e-30	2.75096e-28
YKT6	7p13	0.478064	1.75145e-30	2.79773e-28
NUP37	12q23.2	0.477954	1.81361e-30	2.85662e-28
WWP2	16q22.1	-0.477948	1.8167e-30	2.85662e-28
ORC6	16q11.2	0.477672	1.9827e-30	3.09347e-28
EEF1E1	6p24.3	0.477436	2.13655e-30	3.30788e-28
WDR12	2q33.2	0.477391	2.16673e-30	3.32668e-28
POC1A	3p21.2	0.477369	2.18176e-30	3.32668e-28
FARSB	2q36.1	0.476612	2.77106e-30	4.19347e-28
DEPDC1	1p31.3	0.476475	2.89367e-30	4.34634e-28
RALA	7p14.1	0.476437	2.92856e-30	4.36616e-28
ZZEF1	17p13.2	-0.47638	2.98124e-30	4.41202e-28
C7ORF25	7p14.1	0.476312	3.04629e-30	4.47538e-28
PAICS	4q12	0.476007	3.35358e-30	4.89112e-28
NCAPG	4p15.31	0.475908	3.45887e-30	5.00839e-28
UTP11	1p34.3	0.475762	3.62216e-30	5.20737e-28
NATD1	17p11.2	-0.475641	3.76172e-30	5.36966e-28
RAD54B	8q22.1	0.475367	4.10049e-30	5.81201e-28
OLA1	2q31.1	0.47506	4.51461e-30	6.35424e-28
NDC80	18p11.32	0.474427	5.50644e-30	7.6964e-28
CCT5	5p15.2	0.473974	6.34545e-30	8.80792e-28
RMI1	9q21.32	0.473908	6.47741e-30	8.9295e-28
MND1	4q31.3	0.473795	6.70984e-30	9.187e-28
CCT7	2p13.2	0.473151	8.20358e-30	1.11563e-27
MAGOH	1p32.3	0.472975	8.66578e-30	1.17058e-27
MCM6	2q21.3	0.472813	9.11473e-30	1.22301e-27
TNS2	12q13.13	-0.472693	9.46012e-30	1.26095e-27
DNAJC9	10q22.2	0.472614	9.69777e-30	1.28412e-27
CCNE2	8q22.1	0.472354	1.05126e-29	1.38293e-27
CENPW	6q22.32	0.472198	1.10377e-29	1.44257e-27
TUBA1C	12q13.12	0.471953	1.19105e-29	1.53918e-27
EBNA1BP2	1p34.2	0.471947	1.19298e-29	1.53918e-27
DTYMK	2q37.3	0.471857	1.2268e-29	1.57273e-27
FIGNL1	7p12.2	0.47162	1.32044e-29	1.67325e-27
PFDN4	20q13.2	0.471617	1.32184e-29	1.67325e-27
NIPSNAP2	7p11.2	0.470977	1.61149e-29	2.02715e-27
TBC1D17	19q13.33	-0.470801	1.70185e-29	2.12753e-27
CGNL1	15q21.3	-0.470337	1.9646e-29	2.44083e-27
ZNRF2	7p14.3	0.469946	2.2163e-29	2.73666e-27
MRPL21	11q13.3	0.469852	2.28175e-29	2.8003e-27
PSMA6	14q13.2	0.469786	2.32843e-29	2.84027e-27
ZNF138	7q11.21	0.469417	2.60892e-29	3.15127e-27
WDYHV1	8q24.13	0.46941	2.6147e-29	3.15127e-27
VWF	12p13.31	-0.469161	2.8232e-29	3.38229e-27
CCT3	1q22	0.467426	4.80652e-29	5.72431e-27
HERC1	15q22.31	-0.467269	5.04289e-29	5.97049e-27
SKA3	13q12.11	0.467175	5.19121e-29	6.11015e-27
TEX30	13q33.1	0.466845	5.74048e-29	6.71737e-27
ORC5	7q22.1-q22.2	0.466627	6.13618e-29	7.13889e-27
BUB3	10q26.13	0.465703	8.13178e-29	9.40622e-27
GNL3	3p21.1	0.465241	9.35825e-29	1.07026e-26
LRR1	14q21.3	0.46524	9.35886e-29	1.07026e-26
ITIH5	10p14	-0.465168	9.56569e-29	1.08773e-26
SLC27A1	19p13.11	-0.46483	1.06001e-28	1.19859e-26
DCAF13	8q22.3	0.464484	1.17744e-28	1.32393e-26
SNRPGP15	19p13.12	0.464438	1.19385e-28	1.33492e-26
TAX1BP1	7p15.2	0.464094	1.32502e-28	1.47341e-26
PPAT	4q12	0.463726	1.48092e-28	1.63772e-26
BTF3L4	1p32.3	0.463303	1.68281e-28	1.85082e-26
C12ORF29	12q21.32	0.463056	1.81259e-28	1.98272e-26
CCNA2	4q27	0.462883	1.90957e-28	2.0775e-26
MELK	9p13.2	0.462695	2.02114e-28	2.1775e-26
ZNF366	5q13.2|5q13.2	-0.462692	2.02312e-28	2.1775e-26
CDC20	1p34.2	0.462636	2.05733e-28	2.20255e-26
RAC1	7p22.1	0.461935	2.54055e-28	2.70548e-26
LIN9	1q42.12	0.461809	2.63791e-28	2.79438e-26
SDHAF3	7q21.3	0.461706	2.7211e-28	2.86741e-26
GATA6	18q11.2	-0.461635	2.77994e-28	2.91416e-26
LTBP4	19q13.2	-0.461105	3.25878e-28	3.38285e-26
MRPL1	4q21.1	0.461103	3.26066e-28	3.38285e-26
AURKB	17p13.1	0.460981	3.38195e-28	3.49069e-26
RANBP1	22q11.21	0.460933	3.43123e-28	3.52349e-26
PBK	8p21.1	0.460824	3.54515e-28	3.60596e-26
NEIL3	4q34.3	0.460822	3.54737e-28	3.60596e-26
GMNN	6p22.3	0.460736	3.63924e-28	3.68075e-26
MRPS33	7q34	0.460602	3.78846e-28	3.81252e-26
CCDC126	7p15.3	0.460496	3.90997e-28	3.91522e-26
KIF20A	5q31.2	0.460438	3.97847e-28	3.96409e-26
FLAD1	1q21.3	0.460288	4.16055e-28	4.12509e-26
SRSF3	6p21.31-p21.2	0.46014	4.34969e-28	4.28754e-26
UCHL5	1q31.2	0.460126	4.36699e-28	4.28754e-26
METTL5	2q31.1	0.459937	4.6211e-28	4.51499e-26
ACTL6A	3q26.33	0.459559	5.17299e-28	5.0298e-26
C1ORF112	1q24.2	0.458973	6.1592e-28	5.95992e-26
EXO1	1q43	0.45891	6.27437e-28	6.04231e-26
MPHOSPH10	2p13.3	0.458754	6.57375e-28	6.30047e-26
RAD51AP1	12p13.32	0.45844	7.21509e-28	6.88238e-26
DUS4L	7q22.3	0.458418	7.26391e-28	6.89626e-26
CMSS1	3q12.1	0.458312	7.49461e-28	7.08188e-26
SEM1	7q21.3	0.457761	8.82758e-28	8.30247e-26
KIF18A	11p14.1	0.457597	9.26523e-28	8.67355e-26
PNPT1	2p16.1	0.457264	1.02247e-27	9.52739e-26
RRM2	2p25.1	0.457045	1.09111e-27	1.01202e-25
MRM2	7p22.3	0.457025	1.09755e-27	1.01332e-25
SUMO2	17q25.1	0.45673	1.19726e-27	1.10033e-25
C20ORF194	20p13	-0.456624	1.2356e-27	1.1304e-25
TBC1D2B	15q24.3-q25.1	-0.456514	1.27627e-27	1.16233e-25
PFDN6	6p21.32	0.456295	1.36156e-27	1.23442e-25
EZH1	17q21.2	-0.456093	1.44488e-27	1.30408e-25
COPS6	7q22.1	0.45592	1.52064e-27	1.36146e-25
PTRH2	17q23.1	0.455917	1.52197e-27	1.36146e-25
CENPU	4q35.1	0.455889	1.53458e-27	1.36666e-25
TTK	6q14.1	0.455868	1.54418e-27	1.36915e-25
SLIT3	5q34-q35.1	-0.455796	1.57723e-27	1.39232e-25
PSMC2	7q22.1	0.455762	1.5931e-27	1.40019e-25
SASS6	1p21.2	0.455513	1.71378e-27	1.4997e-25
GINS1	20p11.21	0.455059	1.95881e-27	1.70671e-25
SNRPF	12q23.1	0.454935	2.03119e-27	1.76214e-25
ABCE1	4q31.21	0.454644	2.21232e-27	1.91104e-25
MCM10	10p13	0.454356	2.40738e-27	2.07065e-25
MTFR2	6q23.3	0.454175	2.53827e-27	2.17395e-25
FAM72B	1p11.2	0.454147	2.55961e-27	2.18293e-25
ENY2	8q23.1	0.45386	2.78337e-27	2.36375e-25
TIMM9	14q23.1	0.45361	2.99439e-27	2.53228e-25
POLR2K	8q22.2	0.4535	3.09287e-27	2.60461e-25
ADAMTS8	11q24.3	-0.45344	3.1468e-27	2.63898e-25
EXOSC2	9q34.12	0.453216	3.3596e-27	2.80575e-25
RBIS	8q21.2	0.453028	3.54952e-27	2.95211e-25
PSMD12	17q24.2	0.452849	3.73937e-27	3.09721e-25
PPIL1	6p21.2	0.452619	3.99911e-27	3.29878e-25
RNASEH2A	19p13.13	0.452547	4.08382e-27	3.3549e-25
LRP1	12q13.3	-0.452137	4.60078e-27	3.76422e-25
MIS18A	21q22.11	0.452003	4.7848e-27	3.89893e-25
TIPRL	1q24.2	0.451283	5.89678e-27	4.78566e-25
POLE2	14q21.3	0.450807	6.76964e-27	5.47199e-25
DNTTIP2	1p22.1	0.45069	7.00155e-27	5.63542e-25
MTHFD2	2p13.1	0.450677	7.02782e-27	5.63542e-25
KIF2C	1p34.1	0.450461	7.48273e-27	5.97638e-25
CDCA8	1p34.3	0.450406	7.60131e-27	6.0471e-25
MRPL42	12q22	0.450103	8.29705e-27	6.5746e-25
NDUFA12	12q22	0.449943	8.68967e-27	6.8587e-25
C5ORF34	5p12	0.449653	9.44909e-27	7.42898e-25
MINK1	17p13.2	-0.449521	9.81439e-27	7.68616e-25
PTTG1	5q33.3	0.449206	1.07491e-26	8.36058e-25
PSMA4	15q25.1	0.449203	1.07586e-26	8.36058e-25
DLGAP5	14q22.3	0.449144	1.09418e-26	8.47024e-25
ENOPH1	4q21.22	0.448512	1.31257e-26	1.01219e-24
KDELR2	7p22.1	0.448319	1.3874e-26	1.06581e-24
HJURP	2q37.1	0.448276	1.40459e-26	1.07491e-24
DCUN1D5	11q22.3	0.448219	1.42772e-26	1.08848e-24
SEPTIN7	7p14.2	0.448105	1.47514e-26	1.12038e-24
AUNIP	1p36.11	0.44785	1.58713e-26	1.20091e-24
ABI3BP	3q12.2	-0.447775	1.62182e-26	1.22256e-24
HNRNPA2B1	7p15.2	0.447341	1.83645e-26	1.37919e-24
ASF1B	19p13.12	0.447249	1.88559e-26	1.41083e-24
PCNA	20p12.3	0.446604	2.2672e-26	1.69007e-24
ADH1B	4q23	-0.44659	2.2763e-26	1.69059e-24
HUS1	7p12.3	0.446499	2.33628e-26	1.72876e-24
MPP6	7p15.3	0.446035	2.66672e-26	1.96111e-24
ZBTB4	17p13.1	-0.446031	2.66977e-26	1.96111e-24
GPN1	2p23.3	0.445949	2.73327e-26	2.00045e-24
MRPL17	11p15.4	0.445528	3.08146e-26	2.24712e-24
SKA1	18q21.1	0.445467	3.13479e-26	2.27776e-24
MYO18A	17q11.2	-0.445251	3.33396e-26	2.41376e-24
MRPL58	17q25.1	0.445029	3.55091e-26	2.56162e-24
ADH1A	4q23	-0.444987	3.59297e-26	2.58271e-24
MEMO1	2p22.3	0.444967	3.61379e-26	2.58495e-24
C12ORF45	12q23.3	0.444959	3.62178e-26	2.58495e-24
CCZ1B	7p22.1	0.444435	4.20331e-26	2.9894e-24
STMP1	7q33	0.444202	4.48921e-26	3.18149e-24
C9ORF40	9q21.13	0.444154	4.5515e-26	3.21431e-24
PIMREG	17p13.2	0.444117	4.5998e-26	3.23707e-24
C7	5p13.1	-0.44393	4.84984e-26	3.40114e-24
DARS	2q21.3	0.443767	5.0789e-26	3.54941e-24
CCDC59	12q21.31	0.443744	5.11149e-26	3.55982e-24
ECE2	3q27.1	0.44371	5.16026e-26	3.5814e-24
DKC1	Xq28	0.442721	6.82405e-26	4.71985e-24
A2M	12p13.31	-0.442279	7.72863e-26	5.32719e-24
HSPD1	2q33.1	0.442036	8.27455e-26	5.68402e-24
C8ORF76	8q24.13	0.441929	8.52739e-26	5.83778e-24
ZWINT	10q21.1	0.441798	8.84864e-26	6.03717e-24
DEPDC1B	5q12.1	0.441781	8.88991e-26	6.04484e-24
CRIPT	2p21	0.441615	9.31629e-26	6.31343e-24
CKAP2	13q14.3	0.441518	9.57134e-26	6.46451e-24
KNSTRN	15q15.1	0.441406	9.87944e-26	6.65029e-24
PFDN2	1q23.3	0.441247	1.03296e-25	6.93012e-24
CDC45	22q11.21	0.44081	1.16751e-25	7.80677e-24
MAST3	19p13.11	-0.440797	1.17186e-25	7.80996e-24
CHAC2	2p16.2	0.440511	1.2696e-25	8.43341e-24
IL17RA	22q11.1	-0.440495	1.27519e-25	8.4427e-24
MRPL9	1q21.3	0.440423	1.30118e-25	8.58653e-24
TMEM132C	12q24.32-q24.33	-0.440184	1.39104e-25	9.14948e-24
RFC3	13q13.2	0.440166	1.39812e-25	9.16612e-24
BUB1	2q13	0.440116	1.41763e-25	9.23788e-24
ERH	14q24.1	0.440115	1.41825e-25	9.23788e-24
ZC3HC1	7q32.2	0.439864	1.52109e-25	9.87583e-24
POP7	7q22.1	0.439804	1.54675e-25	1.00101e-23
VPS13D	1p36.22-p36.21	-0.439702	1.59166e-25	1.02677e-23
SCNM1	1q21.3	0.439347	1.75738e-25	1.13006e-23
FKBP3	14q21.2	0.439238	1.81143e-25	1.16111e-23
OIP5	15q15.1	0.439012	1.92912e-25	1.23262e-23
SUSD6	14q24.1	-0.438959	1.95797e-25	1.24709e-23
PLEKHA8	7p14.3	0.43888	2.0017e-25	1.27092e-23
MRPL12	17q25.3	0.43857	2.1815e-25	1.38073e-23
GINS2	16q24.1	0.43854	2.20008e-25	1.38812e-23
COA6	1q42.2	0.43832	2.33906e-25	1.4712e-23
TMEM106B	7p21.3	0.438229	2.39896e-25	1.50417e-23
BTNL9	5q35.3	-0.437408	3.01225e-25	1.88284e-23
NSMCE2	8q24.13	0.437229	3.16496e-25	1.97217e-23
BOLA3	2p13.1	0.437179	3.20957e-25	1.9938e-23
MTMR10	15q13.3	-0.437027	3.34711e-25	2.07284e-23
CDKN2AIPNL	5q31.1	0.436941	3.4278e-25	2.1163e-23
RPP40	6p25.1	0.436465	3.90937e-25	2.40623e-23
FAM136A	2p13.3	0.4359	4.56879e-25	2.80354e-23
SPRYD3	12q13.13	-0.435884	4.58997e-25	2.80797e-23
ITGB3BP	1p31.3	0.435802	4.69413e-25	2.86299e-23
TMEM106C	12q13.11	0.43556	5.01766e-25	3.04734e-23
CCT2	12q15	0.435554	5.02667e-25	3.04734e-23
FANCI	15q26.1	0.435289	5.40608e-25	3.26751e-23
NUSAP1	15q15.1	0.435075	5.73352e-25	3.45505e-23
KLF13	15q13.3	-0.434681	6.38883e-25	3.83845e-23
NOP16	5q35.2	0.434612	6.51248e-25	3.90109e-23
UBE2C	20q13.12	0.434534	6.65324e-25	3.97358e-23
LOC399815	10q26.13	0.434484	6.74463e-25	4.01625e-23
WDR75	2q32.2	0.434232	7.22795e-25	4.29136e-23
RAD51	15q15.1	0.434092	7.51003e-25	4.44572e-23
PRX	19q13.2	-0.433614	8.55959e-25	5.05217e-23
KCNJ5	11q24.3	-0.433548	8.71444e-25	5.12853e-23
ARAP1	11q13.4	-0.433313	9.29456e-25	5.45398e-23
HSF2BP	21q22.3	0.433154	9.70666e-25	5.67924e-23
RAI2	Xp22.13	-0.432979	1.01805e-24	5.9392e-23
AURKA	20q13.2	0.432612	1.12523e-24	6.5375e-23
LSM8	7q31.31	0.432606	1.1271e-24	6.5375e-23
CCT8	21q21.3	0.432582	1.13473e-24	6.56285e-23
CBFA2T3	16q24.3	-0.43249	1.16354e-24	6.71022e-23
ERCC6L	Xq13.1	0.43239	1.19561e-24	6.87546e-23
IQSEC1	3p25.2-p25.1	-0.432285	1.2301e-24	7.05361e-23
PDCD5	19q13.11	0.431592	1.48537e-24	8.4932e-23
ATP5PD	17q25.1	0.43128	1.61679e-24	9.21847e-23
MADD	11p11.2	-0.431191	1.65625e-24	9.41674e-23
CDCA3	12p13.31	0.431167	1.66734e-24	9.45309e-23
ZC3H15	2q32.1	0.43113	1.68403e-24	9.52091e-23
ATP5F1C	10p14	0.431062	1.71511e-24	9.66946e-23
ATP6V0A1	17q21.2	-0.430868	1.80816e-24	1.01656e-22
RAB5IF	20q11.23	0.430807	1.83811e-24	1.03052e-22
COPS5	8q13.1	0.430743	1.87015e-24	1.04557e-22
GFRA1	10q25.3	-0.430614	1.93655e-24	1.0797e-22
ANKFY1	17p13.2	-0.430561	1.96492e-24	1.09248e-22
PSMB4	1q21.3	0.430515	1.98916e-24	1.10291e-22
TIPIN	15q22.31	0.430474	2.01174e-24	1.11237e-22
ZFAND2A	7p22.3	0.430439	2.03045e-24	1.11964e-22
CD82	11p11.2	-0.430329	2.0918e-24	1.14783e-22
RP9P	7p14.3	0.430327	2.09298e-24	1.14783e-22
DSN1	20q11.23	0.430233	2.14698e-24	1.17425e-22
VRK1	14q32.2	0.429684	2.49036e-24	1.35836e-22
RPF2	6q21	0.429481	2.63074e-24	1.43105e-22
CASZ1	1p36.22	-0.429276	2.77995e-24	1.50814e-22
HSPG2	1p36.12	-0.428919	3.06122e-24	1.65627e-22
EIF4A3	17q25.3	0.428821	3.14259e-24	1.69573e-22
TXNDC9	2q11.2	0.428728	3.22239e-24	1.73414e-22
DAP3	1q22	0.428674	3.27017e-24	1.75516e-22
C17ORF75	17q11.2	0.428579	3.35429e-24	1.79553e-22
PLCG2	16q23.3	-0.428033	3.88409e-24	2.07361e-22
GMPS	3q25.31	0.427711	4.23563e-24	2.2553e-22
BUD31	7q22.1	0.427327	4.69421e-24	2.49288e-22
MARF1	16p13.11	-0.427001	5.12298e-24	2.71343e-22
SPDL1	5q35.1	0.42697	5.16477e-24	2.72838e-22
MSH2	2p21-p16.3	0.426511	5.83923e-24	3.0766e-22
EME1	17q21.33	0.426419	5.98392e-24	3.14461e-22
SCN4B	11q23.3	-0.426399	6.01754e-24	3.15404e-22
ORC1	1p32.3	0.426165	6.40522e-24	3.34852e-22
LSM3	3p25.1	0.426107	6.50503e-24	3.39188e-22
AKNA	9q32	-0.426012	6.67162e-24	3.46976e-22
NABP2	12q13.3	0.425559	7.52685e-24	3.90445e-22
GTPBP10	7q21.13	0.425547	7.55153e-24	3.90719e-22
CEP55	10q23.33	0.425256	8.15853e-24	4.21043e-22
TMA16	4q32.2	0.42519	8.30311e-24	4.27408e-22
RAD18	3p25.3	0.424778	9.26463e-24	4.75687e-22
SPATA13	13q12.12	-0.424713	9.4269e-24	4.82787e-22
PSMC6	14q22.1	0.424534	9.88629e-24	5.05029e-22
DGUOK	2p13.1	0.424487	1.0008e-23	5.0914e-22
BYSL	6p21.1	0.424484	1.00174e-23	5.0914e-22
SRP9	1q42.12	0.424403	1.02347e-23	5.18876e-22
KBTBD2	7p14.3	0.424288	1.05528e-23	5.33658e-22
USP39	2p11.2	0.424268	1.06071e-23	5.35059e-22
GINS3	16q21	0.424093	1.1113e-23	5.59178e-22
KCND3	1p13.2	-0.423789	1.20424e-23	6.0443e-22
RUVBL1	3q21.3	0.423733	1.22236e-23	6.12002e-22
MTERF3	8q22.1	0.423614	1.26148e-23	6.30021e-22
GNPNAT1	14q22.1	0.423582	1.27212e-23	6.33762e-22
UMPS	3q21.2	0.423185	1.41305e-23	7.01658e-22
DNM2	19p13.2	-0.423178	1.41538e-23	7.01658e-22
THOC7	3p14.1	0.422883	1.53029e-23	7.55665e-22
KIF15	3p21.31	0.422879	1.53183e-23	7.55665e-22
UQCRH	1p33	0.422534	1.67787e-23	8.25686e-22
IFT140	16p13.3	-0.422444	1.71802e-23	8.43379e-22
NUDCD1	8q23.1	0.422257	1.80456e-23	8.83705e-22
CENPQ	6p12.3	0.42223	1.81776e-23	8.8801e-22
CKAP2L	2q14.1	0.421941	1.96131e-23	9.55817e-22
NDST2	10q22.2	-0.421845	2.01136e-23	9.77842e-22
PSAT1	9q21.2	0.42177	2.05139e-23	9.94901e-22
AHNAK	11q12.3	-0.421577	2.15857e-23	1.04436e-21
TACC1	8p11.22	-0.421459	2.22616e-23	1.07448e-21
MRPS30	5p12	0.421441	2.2369e-23	1.07709e-21
SKA2	17q22	0.421365	2.28172e-23	1.09604e-21
UTRN	6q24.2	-0.421313	2.31337e-23	1.1086e-21
MORF4L2	Xq22.2	0.421245	2.35494e-23	1.12408e-21
ASNS	7q21.3	0.421242	2.35685e-23	1.12408e-21
PDZD11	Xq13.1	0.420997	2.51315e-23	1.1958e-21
NFASC	1q32.1	-0.420858	2.6065e-23	1.23729e-21
RACGAP1	12q13.12	0.420768	2.6691e-23	1.26402e-21
SNRNP27	2p13.3	0.420738	2.68987e-23	1.27087e-21
PHF14	7p21.3	0.420663	2.74337e-23	1.29311e-21
RASGRP4	19q13.2	-0.420636	2.76262e-23	1.29914e-21
PI4KA	22q11.21	-0.420448	2.90222e-23	1.36161e-21
CIP2A	3q13.13	0.420402	2.93742e-23	1.37492e-21
SGO2	2q33.1	0.420356	2.97282e-23	1.38826e-21
FGD5	3p25.1	-0.420131	3.15311e-23	1.46904e-21
EIF5AL1	10q22.3	0.419879	3.3679e-23	1.56549e-21
NDUFB5	3q26.33	0.419618	3.60522e-23	1.67194e-21
RTN4RL1	17p13.3	-0.419497	3.72146e-23	1.72188e-21
FAM72D	1q21.1	0.419339	3.87726e-23	1.78985e-21
EZH2	7q36.1	0.419083	4.14469e-23	1.90893e-21
GLMN	1p22.1	0.418989	4.24791e-23	1.952e-21
YWHAQ	2p25.1	0.418964	4.27524e-23	1.96009e-21
PSMB5	14q11.2	0.418914	4.33184e-23	1.98152e-21
RAPGEF1	9q34.13	-0.418854	4.39951e-23	2.00791e-21
POLR2H	3q27.1	0.418766	4.50191e-23	2.05e-21
SYT15	10q11.22	-0.418529	4.78818e-23	2.17544e-21
DONSON	21q22.11	0.418385	4.97055e-23	2.25321e-21
PSRC1	1p13.3	0.418347	5.0206e-23	2.27078e-21
GLRX3	10q26.3	0.418008	5.48295e-23	2.47434e-21
PRMT3	11p15.1	0.417937	5.58466e-23	2.5146e-21
CDC6	17q21.2	0.417658	6.00392e-23	2.69734e-21
CENPN	16q23.2	0.417647	6.02099e-23	2.69898e-21
KIF4A	Xq13.1	0.417502	6.2524e-23	2.79649e-21
KIF23	15q23	0.417303	6.58299e-23	2.93782e-21
C10ORF105	10q22.1	-0.416794	7.50957e-23	3.34392e-21
ESCO2	8p21.1	0.416635	7.82465e-23	3.47653e-21
MTBP	8q24.12	0.416577	7.9424e-23	3.52107e-21
METTL2A	17q23.2	0.416549	8.00025e-23	3.53893e-21
EMG1	12p13.31	0.416308	8.51436e-23	3.75808e-21
ADD1	4p16.3	-0.416244	8.65569e-23	3.8121e-21
MDH1	2p15	0.415839	9.61017e-23	4.22323e-21
TRIP13	5p15.33	0.415676	1.00225e-22	4.39483e-21
NUDCD2	5q34	0.4156	1.02204e-22	4.47186e-21
LSM12	17q21.31	0.415508	1.04654e-22	4.56913e-21
SMARCA2	9p24.3	-0.415423	1.06969e-22	4.66009e-21
PSMG1	21q22.2	0.415409	1.07345e-22	4.66636e-21
SUMO1	2q33.1	0.41539	1.07873e-22	4.67923e-21
GSN	9q33.2	-0.415283	1.10885e-22	4.79955e-21
ZMIZ1	10q22.3	-0.415214	1.12872e-22	4.8741e-21
ACP1	2p25.3	0.415206	1.13092e-22	4.8741e-21
NPM3	10q24.32	0.414882	1.22924e-22	5.28652e-21
MAN1C1	1p36.11	-0.414838	1.24325e-22	5.33537e-21
WDR43	2p23.2	0.414432	1.37986e-22	5.90903e-21
RPP30	10q23.31	0.414036	1.52729e-22	6.52651e-21
ZDHHC7	16q24.1	-0.413754	1.64166e-22	7.00036e-21
DRG1	22q12.2	0.413684	1.67142e-22	7.1122e-21
FAM72A	1q32.1	0.413633	1.69315e-22	7.18944e-21
WDTC1	1p36.11	-0.413464	1.76783e-22	7.49078e-21
ALYREF	17q25.3	0.413367	1.81232e-22	7.66316e-21
MRPL30	2q11.2	0.413232	1.87593e-22	7.91547e-21
NLRP1	17p13.2	-0.413198	1.89226e-22	7.96769e-21
ATP1A2	1q23.2	-0.413152	1.91472e-22	8.04544e-21
ZDHHC4	7p22.1	0.412968	2.007e-22	8.4156e-21
GTF2E1	3q13.33	0.412885	2.04981e-22	8.57723e-21
ABR	17p13.3	-0.412805	2.09192e-22	8.73529e-21
BUB1B	15q15.1	0.412705	2.14625e-22	8.94358e-21
ARHGAP31	3q13.32-q13.33	-0.412572	2.22008e-22	9.23212e-21
NOP58	2q33.1	0.412316	2.3698e-22	9.83444e-21
C4ORF46	4q32.1	0.412278	2.39298e-22	9.91019e-21
MRPS16	10q22.2	0.412157	2.46764e-22	1.01984e-20
CDC25A	3p21.31	0.411987	2.57733e-22	1.06299e-20
EPHB6	7q34	-0.41194	2.60833e-22	1.07357e-20
ADCY9	16p13.3	-0.411824	2.68602e-22	1.1033e-20
VPS29	12q24.11	0.411794	2.70693e-22	1.10962e-20
PRIM1	12q13.3	0.411759	2.7309e-22	1.11717e-20
YRDC	1p34.3	0.411686	2.78216e-22	1.13583e-20
CSTF3	11p13	0.411657	2.80297e-22	1.14201e-20
CHCHD3	7q32.3-q33	0.41164	2.81446e-22	1.14312e-20
RFC5	12q24.23	0.411637	2.81705e-22	1.14312e-20
PA2G4	12q13.2	0.41156	2.8727e-22	1.16336e-20
NOL11	17q24.2	0.411542	2.88601e-22	1.1664e-20
AIMP1	4q24	0.411183	3.16119e-22	1.27506e-20
RHEB	7q36.1	0.411081	3.24381e-22	1.30576e-20
AOC3	17q21.31	-0.410743	3.53393e-22	1.41971e-20
MZT1	13q21.33	0.410709	3.56452e-22	1.42914e-20
MYOCD	17p12	-0.410621	3.64484e-22	1.4569e-20
MFAP4	17p11.2	-0.410618	3.64823e-22	1.4569e-20
CASS4	20q13.31	-0.410451	3.80549e-22	1.51669e-20
PTGDS	9q34.3	-0.41042	3.83589e-22	1.52579e-20
RPAP2	1p22.1	0.410355	3.89865e-22	1.5477e-20
TIMM17A	1q32.1	0.410273	3.98091e-22	1.57724e-20
CDC123	10p14-p13	0.410233	4.02175e-22	1.59029e-20
ADAMTSL3	15q25.2	-0.409422	4.93601e-22	1.94798e-20
TROAP	12q13.12	0.409411	4.94898e-22	1.94928e-20
ACE	17q23.3	-0.409149	5.2868e-22	2.07827e-20
VILL	3p22.2	-0.409039	5.43664e-22	2.13301e-20
RNF7	3q23	0.408769	5.81857e-22	2.27841e-20
FOXO3	6q21	-0.408648	5.99903e-22	2.34451e-20
MGAT3	22q13.1	-0.408548	6.15143e-22	2.39941e-20
SRL	16p13.3	-0.408344	6.47502e-22	2.52075e-20
SYNPO	5q33.1	-0.408249	6.63183e-22	2.57681e-20
PEAK1	15q24.3	-0.40801	7.04069e-22	2.7304e-20
TCF21	6q23.2	-0.407858	7.31528e-22	2.83144e-20
CHEK1	11q24.2	0.407806	7.41189e-22	2.86332e-20
ATAD2	8q24.13	0.407682	7.64599e-22	2.9481e-20
NOTCH1	9q34.3	-0.407546	7.91158e-22	3.04467e-20
SNRPC	6p21.31	0.407362	8.28464e-22	3.18215e-20
SLC12A4	16q22.1	-0.407154	8.72807e-22	3.34609e-20
UBA2	19q13.11	0.407116	8.81044e-22	3.37125e-20
MCM7	7q22.1	0.406978	9.11993e-22	3.48305e-20
MUCL3	6p21.33	-0.40683	9.46498e-22	3.60798e-20
TFAM	10q21.1	0.406801	9.53272e-22	3.62694e-20
HPRT1	Xq26.2-q26.3	0.406598	1.00291e-21	3.80861e-20
DUOX1	15q21.1	-0.406531	1.01973e-21	3.86516e-20
XCR1	3p21.31	-0.40638	1.05892e-21	4.00617e-20
PLXNA2	1q32.2	-0.406239	1.09698e-21	4.14238e-20
NIT2	3q12.2	0.406211	1.10463e-21	4.16347e-20
TOP2A	17q21.2	0.406172	1.11553e-21	4.1953e-20
VSIR	10q22.1	-0.406166	1.11724e-21	4.1953e-20
TOMM7	7p15.3	0.405864	1.20454e-21	4.51468e-20
CDH23	10q22.1	-0.405792	1.22622e-21	4.58737e-20
MASTL	10p12.1	0.405772	1.23237e-21	4.60183e-20
KIF11	10q23.33	0.4055	1.31893e-21	4.91595e-20
GFRA2	8p21.3	-0.405281	1.39282e-21	5.18175e-20
DPYSL2	8p21.2	-0.405158	1.43613e-21	5.33303e-20
CDC7	1p22.1	0.405146	1.44029e-21	5.33863e-20
SVEP1	9q31.3	-0.404895	1.53312e-21	5.65795e-20
HSPA14	10p13	0.404891	1.5346e-21	5.65795e-20
MRPL11	11q13.2	0.40489	1.53487e-21	5.65795e-20
DOCK9	13q32.3	-0.404881	1.53816e-21	5.65969e-20
MYBL2	20q13.12	0.404866	1.54412e-21	5.67124e-20
CDCA4	14q32.33	0.404552	1.66912e-21	6.1192e-20
TSN	2q14.3	0.404481	1.69879e-21	6.21663e-20
FXYD1	19q13.12	-0.404409	1.72929e-21	6.31678e-20
PPHLN1	12q12	0.40433	1.76386e-21	6.4314e-20
INMT	7p14.3	-0.404012	1.90838e-21	6.94574e-20
TGFBR2	3p24.1	-0.403926	1.94961e-21	7.083e-20
CDCA5	11q13.1	0.403594	2.11661e-21	7.67585e-20
PPM1G	2p23.3	0.403487	2.17325e-21	7.86707e-20
PIP5K1C	19p13.3	-0.403451	2.1926e-21	7.9229e-20
AFF3	2q11.2	-0.403279	2.28757e-21	8.25124e-20
PAIP1	5p12	0.403158	2.35709e-21	8.48679e-20
TUBA1B	12q13.12	0.403124	2.37694e-21	8.54297e-20
RARS	5q34	0.403035	2.42998e-21	8.71804e-20
NCAPH	2q11.2	0.402991	2.45664e-21	8.798e-20
COLEC12	18p11.32	-0.40296	2.47531e-21	8.84911e-20
MTPAP	10p11.23	0.402847	2.54517e-21	9.07373e-20
MRPL37	1p32.3	0.402844	2.54716e-21	9.07373e-20
POLE3	9q32	0.402795	2.5781e-21	9.16774e-20
PSMB3	17q12	0.402518	2.76002e-21	9.79736e-20
ATP5MD	10q24.33	0.402102	3.05842e-21	1.08375e-19
JPH4	14q11.2	-0.401939	3.1836e-21	1.12612e-19
SUSD2	22q11.23	-0.401727	3.3538e-21	1.18254e-19
TPX2	20q11.21	0.401725	3.35485e-21	1.18254e-19
REPS2	Xp22.2	-0.401215	3.80277e-21	1.33808e-19
ZBTB7A	19p13.3	-0.401155	3.85936e-21	1.35563e-19
MRPS15	1p34.3	0.401028	3.98119e-21	1.39598e-19
TACO1	17q23.3	0.401018	3.99079e-21	1.39621e-19
SELP	1q24.2	-0.401013	3.99571e-21	1.39621e-19
PSMB7	9q33.3	0.400852	4.15676e-21	1.44997e-19
PNPLA2	11p15.5	-0.400773	4.23836e-21	1.47587e-19
KIF1C	17p13.2	-0.40074	4.27287e-21	1.48532e-19
STMN1	1p36.11	0.400654	4.36299e-21	1.51403e-19
XPO1	2p15	0.400556	4.46932e-21	1.54826e-19
BBS1	11q13.2	-0.400524	4.50419e-21	1.55766e-19
CD37	19q13.33	-0.400479	4.55494e-21	1.57251e-19
GEMIN2	14q21.1	0.400391	4.65319e-21	1.60368e-19
MRPL22	5q33.2	0.40032	4.73477e-21	1.629e-19
LAMA2	6q22.33	-0.399961	5.16922e-21	1.77544e-19
ZWILCH	15q22.31	0.399842	5.3222e-21	1.82487e-19
LRRC40	1p31.1	0.399557	5.70585e-21	1.95309e-19
AP2A2	11p15.5	-0.399363	5.98146e-21	2.04395e-19
RFX1	19p13.12	-0.399287	6.09389e-21	2.07884e-19
DNAJC2	7q22.1	0.399272	6.11591e-21	2.08282e-19
TBC1D7	6p24.1	0.399102	6.37469e-21	2.16729e-19
VEGFD	Xp22.2	-0.399028	6.49066e-21	2.20299e-19
UQCRHL	1p36.21	0.398852	6.77412e-21	2.29533e-19
HILPDA	7q32.1	0.398388	7.58384e-21	2.56538e-19
ACSS1	20p11.21	-0.398298	7.75221e-21	2.61793e-19
WIPI2	7p22.1	0.398266	7.81256e-21	2.63389e-19
STARD8	Xq13.1	-0.398088	8.15685e-21	2.74537e-19
RSPO1	1p34.3	-0.398036	8.26062e-21	2.77232e-19
RASGRP2	11q13.1	-0.398034	8.26449e-21	2.77232e-19
DPM1	20q13.13	0.397844	8.65455e-21	2.89834e-19
TAF9	5q13.2	0.397393	9.65394e-21	3.22765e-19
PKNOX2	11q24.2	-0.397322	9.82126e-21	3.27815e-19
VBP1	Xq28	0.397304	9.86559e-21	3.28738e-19
TRA2A	7p15.3	0.397297	9.88157e-21	3.28738e-19
HAT1	2q31.1	0.397184	1.01563e-20	3.37319e-19
SPC24	19p13.2	0.397166	1.01997e-20	3.38204e-19
RBM34	1q42.3	0.397083	1.04061e-20	3.44089e-19
ELN	7q11.23	-0.397081	1.04114e-20	3.44089e-19
NAA10	Xq28	0.396978	1.06755e-20	3.52237e-19
UBE2K	4p14	0.396894	1.08942e-20	3.58867e-19
ARAF	Xp11.3	-0.396874	1.09457e-20	3.59975e-19
C1ORF74	1q32.2	0.396773	1.12163e-20	3.68273e-19
CENPM	22q13.2	0.396747	1.12888e-20	3.70049e-19
TRANK1	3p22.2	-0.396706	1.1401e-20	3.7312e-19
THRA	17q21.1	-0.396626	1.16222e-20	3.7974e-19
SLC8A3	14q24.2	-0.39661	1.16681e-20	3.80622e-19
ARHGEF17	11q13.4	-0.396572	1.1774e-20	3.83456e-19
EIF5A	17p13.1	0.39649	1.20109e-20	3.9029e-19
ITGA8	10p13	-0.396486	1.20227e-20	3.9029e-19
PSMA1	11p15.2	0.396441	1.21524e-20	3.93865e-19
TRIAP1	12q24.31	0.396397	1.22836e-20	3.97481e-19
ACKR1	1q23.2	-0.396262	1.26902e-20	4.09976e-19
NHSL2	Xq13.1	-0.396195	1.28973e-20	4.15467e-19
CCDC167	6p21.2	0.396194	1.29014e-20	4.15467e-19
CD22	19q13.12	-0.396147	1.30458e-20	4.19445e-19
CYC1	8q24.3	0.395915	1.3799e-20	4.42955e-19
GAS7	17p13.1	-0.395712	1.44893e-20	4.64373e-19
CAMTA2	17p13.2	-0.395382	1.56857e-20	5.01918e-19
UCHL3	13q22.2	0.395196	1.6405e-20	5.241e-19
RPL26L1	5q35.1	0.394842	1.78626e-20	5.69763e-19
DENND3	8q24.3	-0.394727	1.8359e-20	5.84669e-19
C19ORF48	19q13.33	0.394719	1.83942e-20	5.84867e-19
FAM107A	3p14.3-p14.2	-0.394706	1.84518e-20	5.85773e-19
CNTFR	9p13.3	-0.394666	1.86324e-20	5.90573e-19
TK1	17q25.3	0.394513	1.93284e-20	6.11671e-19
GART	21q22.11	0.394506	1.93617e-20	6.11764e-19
SMNDC1	10q25.2	0.394482	1.94711e-20	6.14256e-19
C1ORF52	1p22.3	0.394412	1.98024e-20	6.23729e-19
LSM2	6p21.33	0.394325	2.02186e-20	6.35842e-19
CYB5R3	22q13.2	-0.394238	2.06473e-20	6.48314e-19
CXCL16	17p13.2	-0.3942	2.08348e-20	6.53182e-19
ART4	12p12.3	-0.394126	2.12076e-20	6.63835e-19
RPE	2q34	0.393891	2.2434e-20	7.01132e-19
CYTOR	2p11.2	0.393835	2.27361e-20	7.09473e-19
SHROOM4	Xp11.22	-0.393706	2.34477e-20	7.30545e-19
SCN7A	2q24.3	-0.393678	2.3606e-20	7.3434e-19
E2F6	2p25.1	0.39353	2.44557e-20	7.59597e-19
ABCA8	17q24.2	-0.393435	2.50172e-20	7.75842e-19
C12ORF73	12q23.3	0.393345	2.55626e-20	7.91535e-19
SCARF1	17p13.3	-0.393234	2.62468e-20	8.11474e-19
MCTS1	Xq24	0.393177	2.66079e-20	8.21376e-19
MEGF6	1p36.32	-0.393133	2.689e-20	8.28814e-19
ATP5MF	7q22.1	0.393126	2.69362e-20	8.28968e-19
ADA2	22q11.1	-0.39309	2.71676e-20	8.34812e-19
HMGN1	21q22.2	0.392839	2.88462e-20	8.84705e-19
CNNM3	2q11.2	-0.392834	2.88792e-20	8.84705e-19
CACNA1C	12p13.33	-0.392805	2.90754e-20	8.89362e-19
VPS39	15q15.1	-0.392543	3.09513e-20	9.45307e-19
SNRPB	20p13	0.392373	3.22342e-20	9.82997e-19
NME2	17q21.33	0.392319	3.26478e-20	9.94104e-19
PLK1	16p12.2	0.39216	3.39027e-20	1.03076e-18
TEF	22q13.2	-0.392115	3.42749e-20	1.0405e-18
SUFU	10q24.32	-0.391986	3.53356e-20	1.07108e-18
ARHGEF15	17p13.1	-0.391953	3.56164e-20	1.07797e-18
SLIRP	14q24.3	0.391873	3.62976e-20	1.09694e-18
FANCB	Xp22.2	0.391823	3.67332e-20	1.10792e-18
PURB	7p13	0.391819	3.67712e-20	1.10792e-18
CSE1L	20q13.13	0.391614	3.86028e-20	1.16137e-18
SPN	16p11.2	-0.39158	3.89184e-20	1.16912e-18
GIMAP8	7q36.1	-0.391562	3.90826e-20	1.1723e-18
PRC1	15q26.1	0.391387	4.07397e-20	1.22019e-18
CYP4B1	1p33	-0.391288	4.1712e-20	1.24746e-18
MRPL51	12p13.31	0.391275	4.18375e-20	1.24935e-18
UBE2N	12q22	0.391227	4.23223e-20	1.26196e-18
CMC2	16q23.2	0.391207	4.25171e-20	1.26589e-18
LRRK1	15q26.3	-0.391173	4.28632e-20	1.27431e-18
DTL	1q32.3	0.3911	4.36172e-20	1.29402e-18
RASSF2	20p13	-0.391096	4.36546e-20	1.29402e-18
XPC	3p25.1	-0.391075	4.38694e-20	1.29847e-18
TMEM69	1p34.1	0.390878	4.59701e-20	1.35865e-18
HERC3	4q22.1	-0.390681	4.81584e-20	1.42124e-18
N4BP1	16q12.1	-0.390501	5.02543e-20	1.48092e-18
PLK4	4q28.1	0.390209	5.38549e-20	1.5847e-18
PRDM16	1p36.32	-0.390193	5.40533e-20	1.58822e-18
CHAF1B	21q22.12-q22.13	0.390179	5.42302e-20	1.5911e-18
VPS72	1q21.3	0.390122	5.49761e-20	1.61063e-18
SUMO1P3	1q23.2	0.389529	6.32273e-20	1.84967e-18
C1QTNF7	4p15.32	-0.389375	6.55608e-20	1.91516e-18
FANCD2	3p25.3	0.389313	6.6528e-20	1.94059e-18
BCCIP	10q26.2	0.389156	6.90306e-20	2.01068e-18
PEAR1	1q23.1	-0.389042	7.09172e-20	2.06264e-18
TEDC2	16p13.3	0.389026	7.1188e-20	2.06753e-18
ZSWIM8	10q22.2	-0.388918	7.30165e-20	2.11758e-18
CACNA2D2	3p21.31	-0.38883	7.45438e-20	2.15877e-18
ATP5MC3	2q31.1	0.388771	7.55834e-20	2.18573e-18
SUB1	5p13.3	0.388762	7.57476e-20	2.18734e-18
PPP1R8	1p35.3	0.388606	7.85749e-20	2.26573e-18
STYXL1	7q11.23	0.388273	8.49715e-20	2.44667e-18
DOCK6	19p13.2	-0.388261	8.52046e-20	2.44988e-18
KIAA1671	22q11.23	-0.38822	8.60245e-20	2.46992e-18
STAT5B	17q21.2	-0.38803	8.99514e-20	2.57899e-18
RPL39L	3q27.3	0.387746	9.61567e-20	2.75298e-18
C17ORF53	17q21.31	0.387679	9.76561e-20	2.79194e-18
FAM210A	18p11.21	0.387619	9.90439e-20	2.8276e-18
RILPL2	12q24.31	-0.387532	1.0109e-19	2.88192e-18
DNA2	10q21.3	0.387509	1.01642e-19	2.89356e-18
GRIA1	5q33.2	-0.387429	1.03565e-19	2.94413e-18
MYH11	16p13.11	-0.387396	1.04369e-19	2.9628e-18
RAD51C	17q22	0.387193	1.09435e-19	3.10225e-18
TATDN1	8q24.13	0.387049	1.13177e-19	3.20383e-18
MCM2	3q21.3	0.387038	1.13463e-19	3.20739e-18
MYL6B	12q13.2	0.386999	1.14526e-19	3.2329e-18
TRIM3	11p15.4	-0.386935	1.16248e-19	3.27693e-18
YEATS4	12q15	0.386855	1.18438e-19	3.32962e-18
SH2D3C	9q34.11	-0.386854	1.18448e-19	3.32962e-18
NIP7	16q22.1	0.386801	1.19924e-19	3.36442e-18
NUP85	17q25.1	0.386798	1.20021e-19	3.36442e-18
MRPS7	17q25.1	0.386672	1.23594e-19	3.45978e-18
PSMD4	1q21.3	0.386499	1.28695e-19	3.59755e-18
UBE2E1	3p24.2	0.386445	1.30316e-19	3.63781e-18
CYTH1	17q25.3	-0.38635	1.33244e-19	3.7144e-18
VAMP2	17p13.1	-0.386278	1.35514e-19	3.77247e-18
PLD2	17p13.2	-0.38623	1.37039e-19	3.80964e-18
TRMT61B	2p23.2	0.386088	1.41632e-19	3.9319e-18
ASPM	1q31.3	0.385854	1.4957e-19	4.1445e-18
TMPRSS2	21q22.3	-0.38585	1.49702e-19	4.1445e-18
LTBP2	14q24.3	-0.385841	1.50024e-19	4.14772e-18
TAL1	1p33	-0.385828	1.50494e-19	4.15499e-18
FYCO1	3p21.31	-0.385809	1.51147e-19	4.16731e-18
SNRPB2	20p12.1	0.385783	1.52055e-19	4.18661e-18
YWHAG	7q11.23	0.385464	1.63787e-19	4.50347e-18
TYMS	18p11.32	0.385451	1.64267e-19	4.5105e-18
POLA2	11q13.1	0.385353	1.68047e-19	4.60802e-18
MAST4	5q12.3	-0.385151	1.76134e-19	4.82319e-18
FARP2	2q37.3	-0.385123	1.77273e-19	4.8478e-18
TLN1	9p13.3	-0.384961	1.84073e-19	5.02692e-18
GPN3	12q24.11	0.384947	1.84686e-19	5.03683e-18
TRIM59	3q25.33	0.38485	1.88876e-19	5.14412e-18
TBC1D9	4q31.21	-0.384821	1.90145e-19	5.17169e-18
KIF14	1q32.1	0.384783	1.91832e-19	5.21053e-18
SRSF7	2p22.1	0.384668	1.97054e-19	5.34435e-18
CENPI	Xq22.1	0.384662	1.9729e-19	5.34435e-18
MAP6	11q13.5	-0.384415	2.08914e-19	5.65162e-18
STK10	5q35.1	-0.384148	2.22286e-19	6.00531e-18
ARHGEF39	9p13.3	0.384063	2.26695e-19	6.1162e-18
RPL39	Xq24	0.383973	2.31456e-19	6.23629e-18
NDUFB3	2q33.1	0.383929	2.33831e-19	6.29187e-18
PREX1	20q13.13	-0.3839	2.35387e-19	6.32528e-18
TMEM14B	6p24.2	0.383832	2.39134e-19	6.41741e-18
TOMM70	3q12.2	0.383738	2.44398e-19	6.54992e-18
MRPS23	17q22	0.383701	2.46493e-19	6.59729e-18
PTGES3	12q13.3|12	0.383586	2.53123e-19	6.76488e-18
RAD54L	1p34.1	0.383576	2.53697e-19	6.76488e-18
FAT4	4q28.1	-0.383575	2.53763e-19	6.76488e-18
ANKRD44	2q33.1	-0.38355	2.55228e-19	6.79494e-18
SCN2B	11q23.3	-0.383451	2.61123e-19	6.94271e-18
CDK4	12q14.1	0.383336	2.68168e-19	7.1206e-18
DNAH14	1q42.12	0.383072	2.84996e-19	7.55746e-18
PIK3IP1	22q12.2	-0.38299	2.90417e-19	7.69109e-18
HMCN1	1q25.3-q31.1	-0.382939	2.93851e-19	7.77179e-18
EIF2S2	20q11.22	0.382897	2.96719e-19	7.83736e-18
PMS2P1	7q22.1	0.382776	3.05106e-19	8.04832e-18
VSIG2	11q24.2	-0.382514	3.2409e-19	8.52698e-18
PSMB2	1p34.3	0.382514	3.24099e-19	8.52698e-18
DENND1C	19p13.3	-0.382459	3.282e-19	8.62361e-18
FBXO5	6q25.2	0.38238	3.34205e-19	8.76993e-18
PRDM16-DT	1p36.32	-0.38229	3.41223e-19	8.94245e-18
SLC9A1	1p36.11	-0.382282	3.41886e-19	8.94816e-18
RRP36	6p21.1	0.382259	3.43662e-19	8.98296e-18
NFATC2	20q13.2	-0.382166	3.51067e-19	9.16463e-18
RHOBTB2	8p21.3	-0.382144	3.5289e-19	9.20028e-18
PRR12	19q13.33	-0.382056	3.60102e-19	9.37616e-18
CHEK2	22q12.1	0.382028	3.62407e-19	9.424e-18
BCAS2	1p13.2	0.381987	3.65859e-19	9.50147e-18
PHACTR1	6p24.1	-0.381945	3.69419e-19	9.58157e-18
RTRAF	14q22.1	0.381918	3.71652e-19	9.62708e-18
ACACB	12q24.11	-0.381563	4.03281e-19	1.04329e-17
EXOSC4	8q24.3	0.38151	4.08223e-19	1.05473e-17
VRK2	2p16.1	0.381472	4.11745e-19	1.06246e-17
NDUFAB1	16p12.2	0.381122	4.4611e-19	1.14966e-17
HNRNPAB	5q35.3	0.381079	4.50541e-19	1.1596e-17
CIC	19q13.2	-0.381055	4.53049e-19	1.16456e-17
FEN1	11q12.2	0.381031	4.55552e-19	1.1695e-17
MRPL35	2p11.2	0.380976	4.61336e-19	1.18284e-17
CCL14	17q12	-0.380961	4.62877e-19	1.18528e-17
METTL1	12q14.1	0.380915	4.67762e-19	1.19627e-17
ENO1	1p36.23	0.380647	4.9744e-19	1.27056e-17
ARHGAP30	1q23.3	-0.380617	5.00775e-19	1.27745e-17
CR1	1q32.2	-0.380575	5.05657e-19	1.28827e-17
EFCAB14	1p33	-0.38044	5.21467e-19	1.32687e-17
PRTFDC1	10p12.1	0.380371	5.2974e-19	1.34622e-17
COA7	1p32.3	0.380312	5.37021e-19	1.363e-17
STOML2	9p13.3	0.380188	5.52369e-19	1.40019e-17
NSL1	1q32.3	0.380094	5.64433e-19	1.42897e-17
NISCH	3p21.1	-0.380028	5.72909e-19	1.44861e-17
XRCC2	7q36.1	0.379922	5.86914e-19	1.48216e-17
NEDD8	14q12	0.379837	5.98507e-19	1.50954e-17
C17ORF58	17q24.2	0.379759	6.09144e-19	1.53445e-17
KANK2	19p13.2	-0.379657	6.23467e-19	1.56856e-17
DIAPH3	13q21.2	0.379483	6.48755e-19	1.63015e-17
ENG	9q34.11	-0.379404	6.60447e-19	1.65746e-17
MRPS10	6p21.1	0.379306	6.75364e-19	1.69278e-17
WDFY4	10q11.23	-0.379283	6.789e-19	1.69953e-17
CDCA2	8p21.2	0.379219	6.88939e-19	1.72252e-17
SNX30	9q32	-0.378702	7.74811e-19	1.93482e-17
ACSM5	16p12.3	-0.378672	7.80157e-19	1.94575e-17
SFXN1	5q35.2	0.378644	7.85068e-19	1.95558e-17
EXOSC8	13q13.3	0.378577	7.97225e-19	1.9834e-17
TARS	5p13.3	0.378539	8.04162e-19	1.99819e-17
SIGLEC6	19q13.41	-0.378398	8.30292e-19	2.06058e-17
TIMM10	11q12.1	0.378359	8.37565e-19	2.07607e-17
SHCBP1	16q11.2	0.378351	8.39079e-19	2.07726e-17
PSD4	2q14.1	-0.378282	8.52444e-19	2.10776e-17
GGH	8q12.3	0.37825	8.58605e-19	2.12039e-17
CLDN18	3q22.3	-0.378208	8.66847e-19	2.13812e-17
RIPOR1	16q22.1	-0.377914	9.26474e-19	2.28239e-17
TOLLIP	11p15.5	-0.377872	9.35458e-19	2.30171e-17
OTUD6B	8q21.3	0.377866	9.36745e-19	2.30206e-17
EIF2S1	14q23.3	0.377829	9.44454e-19	2.31817e-17
COA4	11q13.4	0.377704	9.71669e-19	2.38207e-17
PIK3R5	17p13.1	-0.377603	9.9415e-19	2.43422e-17
SFXN4	10q26.11	0.377596	9.958e-19	2.43529e-17
GLRX2	1q31.2	0.377519	1.0133e-18	2.47508e-17
FHL1	Xq26.3	-0.377459	1.02706e-18	2.50564e-17
NUDT5	10p14	0.377324	1.0588e-18	2.57996e-17
DIABLO	12q24.31	0.377307	1.06286e-18	2.58671e-17
HNRNPL	19q13.2	0.377245	1.07785e-18	2.62003e-17
SLC44A2	19p13.2	-0.377114	1.11047e-18	2.69606e-17
MEST	7q32.2	0.377094	1.11528e-18	2.70448e-17
CLEC16A	16p13.13	-0.377081	1.11863e-18	2.70935e-17
SLC12A6	15q14	-0.376973	1.14621e-18	2.77281e-17
TEFM	17q11.2	0.376871	1.17288e-18	2.83392e-17
ARMC1	8q13.1	0.37667	1.22738e-18	2.96204e-17
TFEB	6p21.1	-0.376524	1.26841e-18	3.0574e-17
SORBS3	8p21.3	-0.376417	1.29951e-18	3.12861e-17
INTS8	8q22.1	0.376341	1.32185e-18	3.1786e-17
GINS4	8p11.21	0.376278	1.34071e-18	3.22009e-17
ZP3	7q11.23	0.376254	1.34797e-18	3.23367e-17
PDPK1	16p13.3	-0.376246	1.35041e-18	3.23568e-17
KANK3	19p13.2	-0.376136	1.38436e-18	3.31309e-17
ABTB1	3q21.3	-0.376073	1.40401e-18	3.35612e-17
PSMD13	11p15.5	0.376037	1.41561e-18	3.37984e-17
LDHA	11p15.1	0.37587	1.46985e-18	3.50109e-17
RAMAC	15q25.2	0.37587	1.46988e-18	3.50109e-17
GAPDH	12p13.31	0.375801	1.49269e-18	3.55123e-17
PSMD6	3p14.1	0.375792	1.49586e-18	3.55456e-17
AVL9	7p14.3	0.375753	1.50881e-18	3.58112e-17
SSB	2q31.1	0.375741	1.51313e-18	3.58713e-17
VMA21	Xq28	0.375682	1.53317e-18	3.63037e-17
MYO1D	17q11.2	-0.375534	1.58514e-18	3.74901e-17
CLNS1A	11q14.1	0.375489	1.6011e-18	3.78231e-17
UHRF1	19p13.3	0.375395	1.63548e-18	3.859e-17
LHFPL3-AS2	7q22.2-q22.3	-0.37537	1.64464e-18	3.87606e-17
TLE4	9q21.31	-0.375352	1.65132e-18	3.88312e-17
FLI1	11q24.3	-0.375351	1.65149e-18	3.88312e-17
WHAMM	15q25.2	-0.375333	1.65835e-18	3.89469e-17
GDF10	10q11.22	-0.375184	1.71485e-18	4.02271e-17
CHRDL1	Xq23	-0.375033	1.77383e-18	4.15621e-17
UNG	12q24.11	0.374943	1.80996e-18	4.23594e-17
ADAMTSL2	9q34.2	-0.374723	1.90162e-18	4.44528e-17
PSMA3	14q23.1	0.374714	1.90545e-18	4.44908e-17
DDX52	17q12	0.374696	1.9128e-18	4.46106e-17
ZBTB46	20q13.33	-0.374633	1.94034e-18	4.52004e-17
FKBP14	7p14.3	0.37461	1.95017e-18	4.53769e-17
ADAMTS15	11q24.3	-0.374568	1.9685e-18	4.57506e-17
SFTPD	10q22.3	-0.374461	2.01651e-18	4.68124e-17
RHEX	1q32.1	-0.374449	2.02154e-18	4.68751e-17
FH	1q43	0.374434	2.02843e-18	4.69807e-17
NIF3L1	2q33.1	0.374356	2.06414e-18	4.77528e-17
SKI	1p36.33-p36.32	-0.374286	2.0969e-18	4.8455e-17
NPM1	5q35.1	0.374279	2.10027e-18	4.84772e-17
POLR1C	6p21.1	0.374073	2.19895e-18	5.06968e-17
FCGRT	19q13.33	-0.37402	2.22553e-18	5.12507e-17
HIKESHI	11q14.2	0.373937	2.26688e-18	5.21435e-17
PTGDR2	11q12.2	-0.373745	2.36664e-18	5.4376e-17
NFATC3	16q22.1	-0.373703	2.38853e-18	5.48164e-17
NFU1	2p13.3	0.373621	2.43264e-18	5.57651e-17
GNA11	19p13.3	-0.373584	2.45288e-18	5.61651e-17
IL33	9p24.1	-0.373561	2.46587e-18	5.63983e-17
KIFC1	6p21.32	0.373375	2.57009e-18	5.87002e-17
CMC1	3p24.1	0.37337	2.57303e-18	5.87002e-17
GSTM5	1p13.3	-0.373366	2.57526e-18	5.87002e-17
ABCA6	17q24.2-q24.3	-0.373351	2.58413e-18	5.88357e-17
KCMF1	2p11.2	0.373303	2.61143e-18	5.93901e-17
GIMAP1	7q36.1	-0.373291	2.61837e-18	5.94807e-17
MRPL52	14q11.2	0.373064	2.75446e-18	6.24698e-17
PDCD10	3q26.1	0.373061	2.75616e-18	6.24698e-17
MACF1	1p34.3	-0.373005	2.7907e-18	6.31815e-17
ALG8	11q14.1	0.372993	2.79813e-18	6.32786e-17
FRY	13q13.1	-0.372983	2.80473e-18	6.33457e-17
SLCO2B1	11q13.4	-0.372979	2.80739e-18	6.33457e-17
SIGLEC17P	19q13.41	-0.372953	2.82334e-18	6.36342e-17
CCDC34	11p14.1	0.372914	2.84795e-18	6.4117e-17
PCDHGA9	5q31.3	-0.372858	2.88408e-18	6.48579e-17
F11	4q35.2	-0.372716	2.97644e-18	6.68602e-17
SPARCL1	4q22.1	-0.37258	3.06761e-18	6.88314e-17
MUSK	9q31.3	-0.372434	3.16934e-18	7.10348e-17
PHB	17q21.33	0.372382	3.20592e-18	7.17749e-17
MAPKBP1	15q15.1	-0.372321	3.24934e-18	7.2666e-17
CCDC138	2q13	0.3723	3.26518e-18	7.29392e-17
RPS7	2p25.3	0.372293	3.27004e-18	7.29668e-17
NUCB1	19q13.33	-0.372149	3.37633e-18	7.52552e-17
TNFRSF14-AS1	1p36.32	-0.372139	3.38373e-18	7.53367e-17
ABCA9	17q24.2	-0.371984	3.5018e-18	7.78793e-17
LBHD1	11q12.3	0.371971	3.51265e-18	7.80344e-17
MSH6	2p16.3	0.371918	3.55415e-18	7.88691e-17
TWF1	12q12	0.371871	3.59136e-18	7.96072e-17
SMPD3	16q22.1	-0.371856	3.6032e-18	7.97818e-17
PIK3C2B	1q32.1	-0.371799	3.64914e-18	8.07102e-17
GTPBP1	22q13.1	-0.37172	3.71358e-18	8.20453e-17
SP2	17q21.32	-0.371636	3.78316e-18	8.34202e-17
SARM1	17q11.2	-0.371635	3.7841e-18	8.34202e-17
PKD1	16p13.3	-0.371614	3.80198e-18	8.37225e-17
CUL2	10p11.21	0.371579	3.83113e-18	8.42723e-17
GNG7	19p13.3	-0.371434	3.95653e-18	8.69357e-17
GOLT1B	12p12.1	0.371338	4.04138e-18	8.87032e-17
HAX1	1q21.3	0.371319	4.0585e-18	8.89819e-17
GABPB1	15q21.2	0.3713	4.07588e-18	8.92658e-17
CCNE1	19q12	0.371199	4.16779e-18	9.11794e-17
NELFE	6p21.33	0.37109	4.26963e-18	9.3306e-17
FAM161B	14q24.3	-0.371085	4.2746e-18	9.33133e-17
POLR2D	2q14.3	0.371059	4.29913e-18	9.37472e-17
ARHGAP6	Xp22.2	-0.370967	4.3876e-18	9.55728e-17
VPS53	17p13.3	-0.370951	4.40272e-18	9.57984e-17
PINK1	1p36.12	-0.370764	4.58893e-18	9.97422e-17
CCDC141	2q31.2	-0.370727	4.62573e-18	1.00434e-16
SUN2	22q13.1	-0.37072	4.63323e-18	1.00488e-16
GTSE1	22q13.31	0.370665	4.68973e-18	1.01528e-16
CISD1	10q21.1	0.370664	4.69128e-18	1.01528e-16
ATP1B2	17p13.1	-0.370586	4.77249e-18	1.03175e-16
PTH1R	3p21.31	-0.370548	4.81272e-18	1.03933e-16
HMBS	11q23.3	0.370454	4.91354e-18	1.05996e-16
TGFBR3	1p22.1	-0.370418	4.95293e-18	1.06732e-16
FOXO3B	17p11.2	-0.370391	4.98254e-18	1.07255e-16
PPP1CB	2p23.2	0.370385	4.98907e-18	1.07281e-16
G2E3	14q12	0.370321	5.05958e-18	1.08681e-16
POMP	13q12.3	0.37005	5.37166e-18	1.15262e-16
TPM3	1q21.3	0.369962	5.47726e-18	1.17402e-16
MTX2	2q31.1	0.369912	5.53715e-18	1.1856e-16
NPR1	1q21.3	-0.369731	5.76262e-18	1.23256e-16
MS4A2	11q12.1	-0.369625	5.89894e-18	1.26038e-16
CRTAC1	10q24.2	-0.369488	6.07937e-18	1.29755e-16
IFRD1	7q31.1	0.369418	6.17381e-18	1.31601e-16
ERVFRD-1	6p24.2	-0.369414	6.17891e-18	1.31601e-16
ZFYVE1	14q24.2	-0.369383	6.22182e-18	1.32375e-16
BANF1	11q13.1	0.369304	6.3299e-18	1.34532e-16
METTL23	17q25.1	0.369272	6.37525e-18	1.35246e-16
RTL5	Xq13.1	-0.36927	6.3781e-18	1.35246e-16
VPS13C	15q22.2	-0.369266	6.38363e-18	1.35246e-16
MAMDC2	9q21.12	-0.369186	6.49631e-18	1.37488e-16
SNRNP25	16p13.3	0.369092	6.63267e-18	1.40227e-16
GTPBP4	10p15.3	0.369032	6.71989e-18	1.41921e-16
C8ORF33	8q24.3	0.368721	7.19513e-18	1.51799e-16
DNAH1	3p21.1	-0.368502	7.54905e-18	1.59099e-16
LOC728392	17p13.2	-0.368478	7.58974e-18	1.59789e-16
MRPS22	3q23	0.368458	7.62292e-18	1.6032e-16
MFNG	22q13.1	-0.368327	7.84386e-18	1.64795e-16
NOL7	6p23	0.368145	8.16394e-18	1.71341e-16
CES2	16q22.1	-0.367979	8.46532e-18	1.77481e-16
ZBTB16	11q23.2	-0.367957	8.50611e-18	1.7815e-16
TACC3	4p16.3	0.367943	8.53213e-18	1.7851e-16
CABIN1	22q11.23	-0.36792	8.57548e-18	1.7923e-16
HMGB2	4q34.1	0.367887	8.63749e-18	1.80339e-16
PHF5A	22q13.2	0.367653	9.09125e-18	1.89616e-16
DDX39A	19p13.12	0.367609	9.1794e-18	1.91257e-16
RSPO2	8q23.1	-0.367526	9.34743e-18	1.94556e-16
RIOK1	6p24.3	0.367492	9.41743e-18	1.95811e-16
DDX1	2p24.3	0.367447	9.51095e-18	1.97551e-16
ERN1	17q23.3	-0.367437	9.53033e-18	1.97749e-16
SDK2	17q25.1	-0.367378	9.65436e-18	2.00117e-16
TBC1D31	8q24.13	0.367349	9.71512e-18	2.01169e-16
GJC2	1q42.13	-0.367307	9.80609e-18	2.02815e-16
COL6A6	3q22.1	-0.367303	9.81476e-18	2.02815e-16
UTP6	17q11.2	0.367251	9.92596e-18	2.04902e-16
EIF2B3	1p34.1	0.367178	1.00854e-17	2.07968e-16
RALGPS1	9q33.3	-0.367174	1.00951e-17	2.07968e-16
DAB2	5p13.1	-0.367046	1.03801e-17	2.13619e-16
ZMYND15	17p13.2	-0.366592	1.14601e-17	2.35605e-16
NUP35	2q32.1	0.366536	1.15998e-17	2.38233e-16
PWP1	12q23.3	0.366499	1.16934e-17	2.39911e-16
LYAR	4p16.3	0.366373	1.20198e-17	2.46356e-16
MCM4	8q11.21	0.366299	1.22141e-17	2.50086e-16
MRPL36	5p15.33	0.366093	1.2774e-17	2.61283e-16
INO80	15q15.1	-0.366021	1.29761e-17	2.65147e-16
GATA5	20q13.33	-0.365951	1.31736e-17	2.68909e-16
NR3C2	4q31.23	-0.365777	1.36828e-17	2.7902e-16
FAM160A2	11p15.4	-0.365691	1.39399e-17	2.83977e-16
CTPS1	1p34.2	0.365625	1.41407e-17	2.87775e-16
RBL2	16q12.2	-0.365614	1.4176e-17	2.88202e-16
GRPEL2	5q32	0.365498	1.45353e-17	2.95208e-16
IL16	15q25.1	-0.365356	1.49912e-17	3.04161e-16
METTL7A	12q13.12	-0.365249	1.53437e-17	3.11e-16
TLR5	1q41	-0.364991	1.62259e-17	3.2855e-16
TOMM40L	1q23.3	0.364965	1.63154e-17	3.30031e-16
PDK2	17q21.33	-0.364902	1.65407e-17	3.34252e-16
COX6C	8q22.2	0.364804	1.68939e-17	3.41047e-16
FBXO31	16q24.2	-0.364794	1.69308e-17	3.41449e-16
UTP4	16q22.1	0.364774	1.70051e-17	3.42604e-16
HTRA2	2p13.1	0.364698	1.7287e-17	3.47936e-16
ERGIC2	12p11.22	0.364523	1.79544e-17	3.61007e-16
HERPUD2	7p14.2	0.364444	1.82647e-17	3.66618e-16
MYOC	1q24.3	-0.364442	1.82699e-17	3.66618e-16
RAPGEF2	4q32.1	-0.364321	1.87559e-17	3.75997e-16
TGOLN2	2p11.2	-0.364314	1.87854e-17	3.76213e-16
LINC00472	6q13	-0.364276	1.89408e-17	3.78948e-16
MTX1	1q22	0.364235	1.91066e-17	3.81885e-16
CD300LG	17q21.31	-0.364195	1.92742e-17	3.84854e-16
FOXN3	14q31.3-q32.11	-0.364168	1.93862e-17	3.86706e-16
RNH1	11p15.5	-0.364158	1.94283e-17	3.87161e-16
TNFRSF1B	1p36.22	-0.364148	1.94697e-17	3.87603e-16
TNFSF13	17p13.1	-0.364123	1.95734e-17	3.89283e-16
FAM162A	3q21.1	0.364071	1.97948e-17	3.93298e-16
CCDC69	5q33.1	-0.364051	1.98836e-17	3.94671e-16
DPEP2	16q22.1	-0.364014	2.00419e-17	3.97422e-16
SRPRB	3q22.1	0.363917	2.04633e-17	4.05378e-16
PRELID3B	20q13.32	0.363805	2.09665e-17	4.14939e-16
COBLL1	2q24.3	-0.363741	2.12571e-17	4.20276e-16
COQ5	12q24.31	0.363719	2.13595e-17	4.21887e-16
ECT2	3q26.31	0.363712	2.13921e-17	4.22116e-16
TMEM267	5p12	0.363614	2.1848e-17	4.3069e-16
ADGRE5	19p13.12	-0.363505	2.2368e-17	4.40509e-16
SPATA18	4q12	-0.363415	2.28068e-17	4.48606e-16
HELLS	10q23.33	0.363411	2.28237e-17	4.48606e-16
ANAPC7	12q24.11	0.363402	2.28696e-17	4.49069e-16
LRRC42	1p32.3	0.363378	2.29884e-17	4.50848e-16
FAM49B	8q24.21	0.363374	2.3005e-17	4.50848e-16
WDR53	3q29	0.363222	2.3774e-17	4.65466e-16
THUMPD2	2p22.1|2p22-p21	0.363187	2.39503e-17	4.68462e-16
PRPF4	9q32	0.363159	2.40968e-17	4.70869e-16
RANBP10	16q22.1	-0.363154	2.4124e-17	4.70944e-16
PCDHGB7	5q31.3	-0.36312	2.42995e-17	4.73911e-16
GTF2A2	15q22.2	0.363063	2.45981e-17	4.7917e-16
ZNF12	7p22.1	0.36306	2.46168e-17	4.7917e-16
PLEKHM3	2q33.3	-0.36299	2.49883e-17	4.85932e-16
GHR	5p13.1-p12	-0.362976	2.50663e-17	4.86978e-16
NRIP2	12p13.33	-0.362948	2.52142e-17	4.89379e-16
DAPK1	9q21.33	-0.36288	2.55872e-17	4.9614e-16
RMI2	16p13.13	0.36275	2.63135e-17	5.09732e-16
PKMYT1	16p13.3	0.36274	2.63703e-17	5.10341e-16
ARL4A	7p21.3	0.362689	2.66589e-17	5.15431e-16
PRKCB	16p12.2-p12.1	-0.362497	2.77814e-17	5.36619e-16
TUBG1	17q21.2	0.362332	2.87846e-17	5.55463e-16
LTC4S	5q35.3	-0.362311	2.89139e-17	5.57423e-16
FANCG	9p13.3	0.362159	2.98686e-17	5.75277e-16
FAM83D	20q11.23	0.362144	2.99684e-17	5.76648e-16
EXOSC9	4q27	0.362102	3.02387e-17	5.80964e-16
NDUFB9	8q24.13	0.3621	3.02504e-17	5.80964e-16
CENPE	4q24	0.36208	3.03792e-17	5.82881e-16
TRIM71	3p22.3	-0.362024	3.07504e-17	5.89441e-16
SEH1L	18p11.21	0.361858	3.18599e-17	6.10128e-16
MAOB	Xp11.3	-0.361811	3.21832e-17	6.15733e-16
NCAPG2	7q36.3	0.361546	3.40588e-17	6.50999e-16
OSTC	4q25	0.361541	3.40951e-17	6.51074e-16
PMAIP1	18q21.32	0.361525	3.42134e-17	6.52714e-16
ARHGEF1	19q13.2	-0.361425	3.49522e-17	6.66177e-16
PODN	1p32.3	-0.361413	3.50415e-17	6.67248e-16
MTERF1	7q21.2	0.361345	3.5562e-17	6.76518e-16
PRG4	1q31.1	-0.361206	3.66306e-17	6.96189e-16
METTL21A	2q33.3	0.361096	3.75046e-17	7.12128e-16
RNF216P1	7p22.1	0.361005	3.82364e-17	7.25339e-16
RIN3	14q32.12	-0.360808	3.98776e-17	7.55759e-16
DARS2	1q25.1	0.360687	4.09217e-17	7.74817e-16
DDX47	12p13.1	0.360522	4.23872e-17	8.01812e-16
NDUFB4	3q13.33	0.360466	4.28972e-17	8.10696e-16
ZNF639	3q26.33	0.360399	4.35169e-17	8.21637e-16
HAUS1	18q21.1	0.36036	4.38812e-17	8.27738e-16
NTRK3	15q25.3	-0.360319	4.42627e-17	8.34154e-16
IVD	15q15.1	-0.360303	4.441e-17	8.35704e-16
PTGER4	5p13.1	-0.360302	4.44281e-17	8.35704e-16
SMAD6	15q22.31	-0.360293	4.4512e-17	8.36501e-16
MYH14	19q13.33	-0.360044	4.69317e-17	8.80517e-16
DOCK2	5q35.1	-0.360043	4.69417e-17	8.80517e-16
TPI1	12p13.31	0.359808	4.93457e-17	9.24749e-16
MRPL48	11q13.4	0.359704	5.04478e-17	9.44524e-16
MIR4435-2HG	2q13	0.359628	5.12732e-17	9.59086e-16
FGD4	12p11.21	-0.359563	5.19824e-17	9.71449e-16
TMSB10	2p11.2	0.359358	5.43035e-17	1.01388e-15
NUP54	4q21.1	0.359304	5.49314e-17	1.02466e-15
PIEZO2	18p11.22-p11.21	-0.35925	5.55562e-17	1.03509e-15
C2ORF49	2q12.2	0.359247	5.55936e-17	1.03509e-15
PPP1R14B	11q13.1	0.359138	5.68946e-17	1.05833e-15
SLIT2	4p15.31	-0.359118	5.71364e-17	1.06185e-15
RECQL4	8q24.3	0.35886	6.03494e-17	1.12053e-15
REV3L	6q21	-0.358628	6.33953e-17	1.176e-15
ATXN1L	16q22.2	-0.358591	6.38937e-17	1.18415e-15
SYCE2	19p13.13	0.358493	6.52337e-17	1.20787e-15
MTMR3	22q12.2	-0.358323	6.76184e-17	1.25088e-15
CORO2B	15q23	-0.358221	6.91003e-17	1.27712e-15
PRAM1	19p13.2	-0.35821	6.92591e-17	1.27888e-15
PCGF6	10q24.33	0.358036	7.1844e-17	1.32539e-15
TBCA	5q14.1	0.357901	7.39321e-17	1.36267e-15
PYCR3	8q24.3	0.357871	7.44056e-17	1.37014e-15
MTCH2	11p11.2	0.357725	7.67368e-17	1.41177e-15
ZCCHC24	10q22.3	-0.357671	7.76136e-17	1.4266e-15
TBC1D22A	22q13.31	-0.357659	7.78125e-17	1.42895e-15
MOB4	2q33.1	0.357611	7.85993e-17	1.44209e-15
NOL10	2p25.1	0.357606	7.86788e-17	1.44223e-15
CLDND1	3q11.2	0.357594	7.88819e-17	1.44464e-15
PPP1CC	12q24.11	0.357531	7.99428e-17	1.46193e-15
CDT1	16q24.3	0.357529	7.99716e-17	1.46193e-15
SNED1	2q37.3	-0.357436	8.15482e-17	1.4894e-15
TSPYL1	6q22.1	-0.357315	8.36608e-17	1.52551e-15
TDG	12q23.3	0.357314	8.36769e-17	1.52551e-15
BTG2	1q32.1	-0.357289	8.41233e-17	1.53226e-15
GCSAML	1q44	-0.357281	8.426e-17	1.53336e-15
SNX1	15q22.31	-0.357266	8.45219e-17	1.53674e-15
SPOCK2	10q22.1	-0.357058	8.83197e-17	1.60434e-15
TPSB2	16p13.3	-0.357018	8.9063e-17	1.61638e-15
MAPKAPK5	12q24.12-q24.13	0.356996	8.94805e-17	1.6225e-15
RAB37	17q25.1	-0.356878	9.1721e-17	1.66163e-15
GRK5	10q26.11	-0.356712	9.49921e-17	1.71934e-15
CNNM2	10q24.32	-0.356618	9.68923e-17	1.75216e-15
EDN3	20q13.32	-0.356516	9.89815e-17	1.78833e-15
INPP5D	2q37.1	-0.356508	9.91449e-17	1.78968e-15
ZNF423	16q12.1	-0.356433	1.00721e-16	1.8165e-15
DTD2	14q12	0.356335	1.02828e-16	1.85283e-15
OSBPL7	17q21.32	-0.356303	1.03512e-16	1.86349e-15
KCNAB2	1p36.31	-0.356217	1.05395e-16	1.8957e-15
PACC1	1q32.3	0.356072	1.08653e-16	1.95221e-15
GPR19	12p13.1	0.356069	1.08731e-16	1.95221e-15
GRN	17q21.31	-0.35592	1.12184e-16	2.01241e-15
PREX2	8q13.2	-0.355823	1.14482e-16	2.0518e-15
EED	11q14.2	0.35577	1.15777e-16	2.07318e-15
ZFYVE28	4p16.3	-0.35574	1.16496e-16	2.0842e-15
ZNHIT3	17q12	0.355704	1.17378e-16	2.09811e-15
ECRG4	2q12.2	-0.355631	1.19188e-16	2.12857e-15
PIPSL	10q23.33	0.355609	1.19729e-16	2.13633e-15
GET4	7p22.3	0.355527	1.21802e-16	2.17141e-15
FCMR	1q32.1	-0.355469	1.23312e-16	2.19637e-15
RCC1	1p35.3	0.355422	1.24523e-16	2.21598e-15
PTS	11q23.1	0.35531	1.2749e-16	2.26678e-15
NRAS	1p13.2	0.35526	1.28831e-16	2.2886e-15
EHD2	19q13.33	-0.355142	1.3205e-16	2.34372e-15
PIK3R6	17p13.1	-0.355103	1.33108e-16	2.3604e-15
TMEM173	5q31.2	-0.355079	1.33783e-16	2.37029e-15
KLHL6	3q27.1	-0.35501	1.35728e-16	2.40264e-15
CLCN6	1p36.22	-0.354917	1.38395e-16	2.4477e-15
TOMM22	22q13.1	0.354705	1.44673e-16	2.55648e-15
APEX1	14q11.2	0.354629	1.46976e-16	2.5949e-15
RYR2	1q43	-0.354608	1.47614e-16	2.60388e-15
MRPS18C	4q21.23	0.354594	1.48063e-16	2.60951e-15
MAN2B1	19p13.13	-0.354444	1.52783e-16	2.69034e-15
STAT6	12q13.3	-0.35438	1.54832e-16	2.72405e-15
FAM78A	9q34.13	-0.354338	1.56186e-16	2.74547e-15
TIE1	1p34.2	-0.354308	1.57161e-16	2.76018e-15
PGR	11q22.1	-0.354243	1.59312e-16	2.79554e-15
PUF60	8q24.3	0.354221	1.60041e-16	2.80588e-15
WDR76	15q15.3	0.354208	1.60483e-16	2.81117e-15
GPRASP1	Xq22.1	-0.354191	1.61042e-16	2.81852e-15
SHROOM3	4q21.1	-0.354092	1.64419e-16	2.87512e-15
CEBPZ	2p22.2	0.353934	1.69908e-16	2.96853e-15
MAU2	19p13.11	-0.353884	1.71674e-16	2.99677e-15
HPSE2	10q24.2	-0.353772	1.75751e-16	3.06529e-15
COPS8	2q37.3	0.353712	1.77935e-16	3.10069e-15
FGD3	9q22.31	-0.353658	1.79958e-16	3.13322e-15
NDUFS5	1p34.3	0.353611	1.81705e-16	3.16092e-15
GPR146	7p22.3	-0.353556	1.83817e-16	3.19489e-15
FBLN5	14q32.12	-0.353421	1.89039e-16	3.28283e-15
DOCK8	9p24.3	-0.353308	1.93557e-16	3.35839e-15
STAT5A	17q21.2	-0.353259	1.95536e-16	3.38979e-15
PTCH1	9q22.32	-0.353237	1.96435e-16	3.40029e-15
RNF2	1q25.3	0.353235	1.96479e-16	3.40029e-15
ARHGAP24	4q21.23-q21.3	-0.353207	1.97649e-16	3.4176e-15
TTC4	1p32.3	0.353168	1.99273e-16	3.44273e-15
PLXNB2	22q13.33	-0.353143	2.00291e-16	3.45733e-15
KLF2	19p13.11	-0.353095	2.02301e-16	3.48904e-15
MTF2	1p22.1	0.352895	2.1086e-16	3.63354e-15
LINC00341	14q32.13	-0.352755	2.1709e-16	3.73771e-15
TMEM126A	11q14.1	0.352736	2.17964e-16	3.74954e-15
SPAG5	17q11.2	0.35261	2.23734e-16	3.84552e-15
CENPX	17q25.3	0.352591	2.24583e-16	3.85681e-15
RINT1	7q22.3	0.352524	2.27739e-16	3.90767e-15
PARD3B	2q33.3	-0.352501	2.28813e-16	3.92276e-15
SYNE1	6q25.2	-0.352485	2.29608e-16	3.93303e-15
TBX4	17q23.2	-0.352437	2.31883e-16	3.96862e-15
DUT	15q21.1	0.35242	2.32701e-16	3.97925e-15
SLC24A4	14q32.12	-0.352412	2.33109e-16	3.98284e-15
ARHGEF18	19p13.2	-0.352398	2.33768e-16	3.99071e-15
CENPP	9q22.31	0.352319	2.37623e-16	4.05308e-15
TPP1	11p15.4	-0.35228	2.39531e-16	4.08218e-15
CWC15	11q21	0.352267	2.40201e-16	4.0893e-15
TMPO	12q23.1	0.352264	2.40356e-16	4.0893e-15
INSYN1	15q24.1	-0.352184	2.44339e-16	4.15356e-15
PSMC3IP	17q21.2	0.352169	2.45099e-16	4.16296e-15
NAA20	20p11.23	0.352064	2.50485e-16	4.25085e-15
PI16	6p21.2	-0.351999	2.53896e-16	4.30511e-15
ARPC3	12q24.11	0.351879	2.60295e-16	4.40989e-15
SLC15A3	11q12.2	-0.351802	2.64441e-16	4.47637e-15
WDR74	11q12.3	0.351751	2.67249e-16	4.5201e-15
LOC100129034	9q33.3	-0.351735	2.68153e-16	4.53158e-15
CTIF	18q21.1	-0.351666	2.72003e-16	4.59278e-15
USHBP1	19p13.11	-0.351636	2.7367e-16	4.61706e-15
YWHAZ	8q22.3	0.351553	2.78405e-16	4.69301e-15
ABHD2	15q26.1	-0.351516	2.80551e-16	4.72523e-15
RIOX2	3q11.2	0.351412	2.86605e-16	4.82316e-15
PLLP	16q13	-0.351392	2.87833e-16	4.83978e-15
ADARB1	21q22.3	-0.351334	2.91271e-16	4.89351e-15
ROS1	6q22.1	-0.351304	2.93121e-16	4.92046e-15
LRRK2	12q12	-0.351214	2.98565e-16	5.00768e-15
SERINC5	5q14.1	-0.351201	2.99396e-16	5.01744e-15
FGFR2	10q26.13	-0.351119	3.04523e-16	5.09911e-15
UBXN2A	2p23.3	0.351105	3.05359e-16	5.10886e-15
CIITA	16p13.13	-0.351061	3.08134e-16	5.151e-15
SLC16A11	17p13.1	-0.351039	3.09591e-16	5.17106e-15
EFCC1	3q21.3	-0.350999	3.12092e-16	5.20852e-15
CAVIN2	2q32.3	-0.350914	3.17655e-16	5.29696e-15
EIF3M	11p13	0.350884	3.19581e-16	5.32468e-15
GPR55	2q37.1	-0.350691	3.32548e-16	5.53311e-15
LLPH	12q14.3	0.35069	3.32641e-16	5.53311e-15
MRGBP	20q13.33	0.350603	3.38651e-16	5.62842e-15
SLC43A2	17p13.3	-0.350581	3.40218e-16	5.64981e-15
ANKRD11	16q24.3	-0.350445	3.49867e-16	5.80526e-15
CREBRF	5q35.1	-0.350368	3.55419e-16	5.89253e-15
CAPZA1	1p13.2	0.350166	3.70484e-16	6.13722e-15
PPP1R16B	20q11.23	-0.350155	3.71346e-16	6.14644e-15
SELPLG	12q24.11	-0.35013	3.73263e-16	6.1731e-15
ZNF106	15q15.1	-0.349973	3.85521e-16	6.36781e-15
TUBB	6p21.33	0.349971	3.85669e-16	6.36781e-15
SORBS1	10q24.1	-0.349895	3.91673e-16	6.46164e-15
CYLD	16q12.1	-0.349891	3.92003e-16	6.4618e-15
KCNA5	12p13.32	-0.349865	3.94151e-16	6.49187e-15
PDCD6	5p15.33	0.349804	3.99096e-16	6.56795e-15
ZFYVE26	14q24.1	-0.34978	4.01101e-16	6.59556e-15
LYPLA1	8q11.23	0.349746	4.0388e-16	6.63583e-15
PSMD10	Xq22.3	0.349719	4.06152e-16	6.66771e-15
STIL	1p33	0.349711	4.06755e-16	6.67218e-15
PPP4C	16p11.2	0.349691	4.08496e-16	6.69527e-15
ROBO4	11q24.2	-0.349636	4.13116e-16	6.76548e-15
TPSAB1	16p13.3	-0.349532	4.22032e-16	6.90589e-15
CYFIP2	5q33.3	-0.349354	4.37661e-16	7.15582e-15
RBMX	Xq26.3	0.349326	4.402e-16	7.19148e-15
PTMA	2q37.1	0.349315	4.41186e-16	7.20175e-15
MRPL45	17q12	0.349295	4.43024e-16	7.22588e-15
SELENOI	2p23.3	0.349288	4.4364e-16	7.23008e-15
ADSL	22q13.1	0.349224	4.49482e-16	7.31935e-15
IQGAP2	5q13.3	-0.349127	4.58515e-16	7.45881e-15
PLEKHA7	11p15.2-p15.1	-0.349124	4.58787e-16	7.45881e-15
NUP107	12q15	0.349068	4.64034e-16	7.53711e-15
PTPRJ	11p11.2	-0.349065	4.64352e-16	7.53711e-15
RDM1	17q12	0.349035	4.67203e-16	7.57727e-15
MYCBP2	13q22.3	-0.349021	4.68605e-16	7.5939e-15
TAF11	6p21.31	0.348973	4.7324e-16	7.66283e-15
RAD21	8q24.11	0.348821	4.88131e-16	7.8976e-15
CPAMD8	19p13.11	-0.348803	4.89986e-16	7.92125e-15
GPR17	2q14.3	-0.348578	5.12954e-16	8.28589e-15
ATIC	2q35	0.348503	5.20964e-16	8.40854e-15
SMPD1	11p15.4	-0.348487	5.22614e-16	8.42841e-15
ABCF2	7q36.1	0.348476	5.23809e-16	8.44092e-15
MGRN1	16p13.3	-0.34845	5.26633e-16	8.47964e-15
JAK1	1p31.3	-0.348445	5.27159e-16	8.48132e-15
PRDM2	1p36.21	-0.348402	5.31731e-16	8.54804e-15
COL4A3BP	5q13.3	-0.348372	5.35078e-16	8.59498e-15
KIAA1109	4q27	-0.348307	5.42221e-16	8.70278e-15
ALKBH2	12q24.11	0.348286	5.44569e-16	8.7335e-15
PAQR8	6p12.2	-0.348125	5.62689e-16	9.01692e-15
ATG2A	11q13.1	-0.348016	5.75356e-16	9.21257e-15
ATP5PB	1p13.2	0.347923	5.86402e-16	9.38197e-15
ABHD15	17q11.2	-0.347767	6.05316e-16	9.67168e-15
HPDL	1p34.1	0.347766	6.05471e-16	9.67168e-15
CENPF	1q41	0.347661	6.18509e-16	9.87211e-15
C6	5p13.1	-0.347544	6.33477e-16	1.0103e-14
PPP1R12B	1q32.1	-0.347487	6.40821e-16	1.0212e-14
SNAI3	16q24.2	-0.347332	6.61393e-16	1.05315e-14
SMN2	5q13.2	0.347074	6.96943e-16	1.10888e-14
NSG1	4p16.3	-0.347058	6.99263e-16	1.1117e-14
PMS2	7p22.1	0.346994	7.0837e-16	1.12529e-14
HR	8p21.3	-0.34696	7.13301e-16	1.13223e-14
SNHG6	8q13.1|8q13	0.34691	7.20675e-16	1.14303e-14
KCNQ1	11p15.5-p15.4	-0.346758	7.43182e-16	1.1778e-14
CCDC169	13q13.3	0.346743	7.45509e-16	1.18056e-14
CCL16	17q12	-0.346676	7.55675e-16	1.19571e-14
MMRN1	4q22.1	-0.346507	7.82009e-16	1.23641e-14
KIAA0895	7p14.2	0.346471	7.87784e-16	1.24456e-14
SULT1C4	2q12.3	-0.346456	7.90144e-16	1.24731e-14
PLCL2	3p24.3	-0.346448	7.91522e-16	1.24851e-14
DUOXA1	15q21.1	-0.346419	7.96192e-16	1.25489e-14
TIMMDC1	3q13.33	0.346332	8.10369e-16	1.27624e-14
MED27	9q34.13	0.346292	8.16935e-16	1.28557e-14
HNRNPF	10q11.21	0.346169	8.37527e-16	1.31695e-14
NMD3	3q26.1	0.346131	8.43952e-16	1.32577e-14
ZFP92	Xq28	-0.346128	8.44469e-16	1.32577e-14
NAPSB	19q13.33	-0.346124	8.45112e-16	1.32577e-14
DYNLL1	12q24.31	0.346106	8.48338e-16	1.32979e-14
KNOP1	16p12.3	0.346092	8.50706e-16	1.33246e-14
UTP14A	Xq26.1	0.346004	8.6602e-16	1.3554e-14
2020-03-08	10q11.21-q11.22	-0.345975	8.70999e-16	1.36213e-14
FAM117A	17q21.33	-0.345941	8.77147e-16	1.37068e-14
E2F3	6p22.3	0.345912	8.82254e-16	1.37759e-14
SELENBP1	1q21.3	-0.345866	8.90579e-16	1.38951e-14
NKRF	Xq24	0.345839	8.95369e-16	1.3959e-14
GTF3A	13q12.2	0.345762	9.09508e-16	1.41685e-14
DPH5	1p21.2	0.345757	9.1029e-16	1.41697e-14
SEPHS1	10p13	0.345726	9.16123e-16	1.42495e-14
CHCHD1	10q22.2	0.345705	9.19976e-16	1.42984e-14
HDC	15q21.2	-0.345683	9.24135e-16	1.43519e-14
ATP5PF	21q21.3	0.345632	9.33608e-16	1.44878e-14
TNFSF12	17p13.1	-0.345545	9.50207e-16	1.47341e-14
PCDHGA12	5q31.3	-0.345533	9.52469e-16	1.47578e-14
BOLA2	16p11.2	0.345524	9.54265e-16	1.47742e-14
EIF3I	1p35.2	0.345403	9.77982e-16	1.51298e-14
POLR2G	11q12.3	0.345396	9.79307e-16	1.5132e-14
RPAP3	12q13.11	0.345394	9.79629e-16	1.5132e-14
ABCA3	16p13.3	-0.345296	9.99335e-16	1.54246e-14
DNASE2B	1p31.1-p22.3	-0.345257	1.00726e-15	1.5535e-14
COA8	14q32.33	0.345171	1.02487e-15	1.57944e-14
WDHD1	14q22.2-q22.3	0.345106	1.03832e-15	1.59894e-14
ABRACL	6q24.1	0.344981	1.06492e-15	1.63866e-14
ARHGAP11A	15q13.3	0.344932	1.07547e-15	1.65362e-14
AGER	6p21.32	-0.344836	1.09638e-15	1.6845e-14
CD34	1q32.2	-0.344471	1.18014e-15	1.81179e-14
TEK	9p21.2	-0.34444	1.18748e-15	1.82168e-14
CLEC14A	14q21.1	-0.344368	1.20481e-15	1.84685e-14
FBXO22-AS1	15q24.2	0.344224	1.24041e-15	1.89998e-14
NAXE	1q22	0.344167	1.25467e-15	1.92037e-14
THUMPD3	3p25.3	0.344149	1.25922e-15	1.92585e-14
MDH2	7q11.23	0.34412	1.26643e-15	1.93541e-14
CCDC51	3p21.31	0.344114	1.26811e-15	1.93652e-14
SHANK3	22q13.33	-0.344036	1.28811e-15	1.96556e-14
LIMS2	2q14.3	-0.344002	1.29683e-15	1.97737e-14
MGLL	3q21.3	-0.343996	1.2985e-15	1.97842e-14
FCER2	19p13.2	-0.343925	1.3173e-15	2.00555e-14
CELF2	10p14	-0.343914	1.32014e-15	2.00835e-14
PPP2CA	5q31.1	0.34387	1.33182e-15	2.02459e-14
ATP13A4	3q29	-0.343831	1.34224e-15	2.03889e-14
NDUFB6	9p21.1	0.343795	1.35191e-15	2.05203e-14
LSM4	19p13.11	0.343596	1.40715e-15	2.13427e-14
CHIT1	1q32.1	-0.343554	1.41901e-15	2.15063e-14
PLEKHM2	1p36.21	-0.343396	1.46487e-15	2.21847e-14
HNRNPK	9q21.32	0.343256	1.50661e-15	2.27996e-14
TSACC	1q22	0.34318	1.52955e-15	2.31294e-14
PDCD2L	19q13.11	0.343091	1.55728e-15	2.3531e-14
EXOSC3	9p13.2	0.343024	1.57816e-15	2.38287e-14
PRDX3	10q26.11	0.343005	1.58426e-15	2.39029e-14
TAOK2	16p11.2	-0.342977	1.59301e-15	2.40169e-14
TSEN15	1q25.3	0.342954	1.60062e-15	2.41135e-14
ARMH3	10q24.32	-0.342817	1.64509e-15	2.4765e-14
ZNF239	10q11.21	0.342763	1.6629e-15	2.50143e-14
ARHGAP27	17q21.31	-0.34274	1.67065e-15	2.51121e-14
PTPN21	14q31.3	-0.342687	1.68834e-15	2.53592e-14
PDLIM2	8p21.3	-0.342594	1.71986e-15	2.58133e-14
CCR6	6q27	-0.342502	1.75189e-15	2.62745e-14
BZW1	2q33.1	0.342454	1.76892e-15	2.65102e-14
RACGAP1P	12q12	0.342431	1.77685e-15	2.65942e-14
TNR	1q25.1	-0.342431	1.77717e-15	2.65942e-14
KCNA6	12p13.32	-0.342392	1.79103e-15	2.67816e-14
ARAP3	5q31.3	-0.342381	1.79493e-15	2.682e-14
CAPN3	15q15.1	-0.342127	1.88843e-15	2.81961e-14
GAR1	4q25	0.342075	1.90788e-15	2.84655e-14
ATP2B2	3p25.3	-0.342008	1.93371e-15	2.88295e-14
MRPL39	21q21.3	0.341938	1.96084e-15	2.92124e-14
MMRN2	10q23.2	-0.341919	1.96826e-15	2.93011e-14
TMEM8B	9p13.3	-0.341895	1.97766e-15	2.94193e-14
B3GNT8	19q13.2	-0.341862	1.99094e-15	2.9595e-14
VIPR1	3p22.1	-0.341854	1.99387e-15	2.96167e-14
COLCA1	11q23.1	-0.341842	1.99886e-15	2.96689e-14
NGFR	17q21.33	-0.341748	2.03681e-15	3.02099e-14
KLHL33	14q11.2	-0.341693	2.05922e-15	3.05198e-14
PDCL3	2q11.2	0.341686	2.06204e-15	3.05391e-14
GPIHBP1	8q24.3	-0.341672	2.06775e-15	3.06012e-14
SPEN	1p36.21-p36.13	-0.341556	2.11601e-15	3.12924e-14
COX7A2L	2p21	0.341545	2.12082e-15	3.13405e-14
RALGAPA2	20p11.23	-0.341493	2.1427e-15	3.16027e-14
TICRR	15q26.1	0.341492	2.14319e-15	3.16027e-14
ASPA	17p13.2	-0.341491	2.14367e-15	3.16027e-14
EIF4EBP1	8p11.23	0.341488	2.14485e-15	3.16027e-14
PLA2G1B	12q24.31	-0.341475	2.15043e-15	3.16618e-14
CFP	Xp11.23	-0.341467	2.15397e-15	3.16907e-14
TNKS1BP1	11q12.1	-0.341441	2.16504e-15	3.18304e-14
PYCR1	17q25.3	0.341436	2.16719e-15	3.18387e-14
ERBB4	2q34	-0.341422	2.17316e-15	3.19031e-14
ANP32E	1q21.2	0.341348	2.20559e-15	3.23556e-14
GAB3	Xq28	-0.341308	2.22314e-15	3.25893e-14
SNRPD2	19q13.32	0.341292	2.23031e-15	3.26707e-14
SCARA5	8p21.1	-0.341218	2.26333e-15	3.31303e-14
PGPEP1	19p13.11	-0.34119	2.27618e-15	3.3294e-14
CASQ2	1p13.1	-0.341147	2.29572e-15	3.35555e-14
ABCA2	9q34.3	-0.34103	2.34979e-15	3.43209e-14
GRID1	10q23.1-q23.2	-0.340844	2.43835e-15	3.55886e-14
TBX2	17q23.2	-0.340803	2.45794e-15	3.58485e-14
KPNA4	3q25.33	0.34079	2.46431e-15	3.59154e-14
PRORP	14q13.2	0.340767	2.47572e-15	3.60556e-14
CENPO	2p23.3	0.340619	2.54976e-15	3.71071e-14
CFD	19p13.3	-0.34058	2.56942e-15	3.73661e-14
ARHGEF6	Xq26.3	-0.340561	2.57939e-15	3.7484e-14
ASPRV1	2p13.3	-0.34044	2.64178e-15	3.8363e-14
FGD2	6p21.2	-0.340415	2.65521e-15	3.85302e-14
COL14A1	8q24.12	-0.34033	2.70003e-15	3.91523e-14
LSAMP	3q13.31	-0.340314	2.7089e-15	3.92528e-14
GYPE	4q31.21	-0.34027	2.7327e-15	3.95481e-14
OLFM1	9q34.3	-0.340269	2.73322e-15	3.95481e-14
CRTC3	15q26.1	-0.340262	2.73669e-15	3.95699e-14
ATP23	12q14.1	0.340131	2.80877e-15	4.0583e-14
NDUFA9	12p13.32	0.340041	2.85948e-15	4.1286e-14
MOB3C	1p33	-0.339974	2.89751e-15	4.18051e-14
PSMA7	20q13.33	0.339961	2.90538e-15	4.18887e-14
TRIM35	8p21.2	-0.339953	2.90947e-15	4.19177e-14
TXN	9q31.3	0.33988	2.95217e-15	4.25024e-14
MAIP1	2q33.1	0.339509	3.17676e-15	4.56803e-14
SYNE3	14q32.13	-0.339508	3.17744e-15	4.56803e-14
IGSF10	3q25.1	-0.339445	3.21749e-15	4.6223e-14
NXPH3	17q21.33	-0.339417	3.23531e-15	4.64458e-14
ITPR3	6p21.31	-0.339336	3.28758e-15	4.71626e-14
SEPTIN4	17q22	-0.339315	3.30098e-15	4.73211e-14
SNX29	16p13.13-p13.12	-0.339274	3.3284e-15	4.76543e-14
EIF2B1	12q24.31	0.339273	3.32896e-15	4.76543e-14
COX7B	Xq21.1	0.339172	3.39576e-15	4.8576e-14
PTPN13	4q21.3	-0.339031	3.49186e-15	4.99153e-14
CYREN	7q33	0.339022	3.49779e-15	4.99646e-14
SCN11A	3p22.2	-0.339018	3.50054e-15	4.99683e-14
TPPP3	16q22.1	-0.338976	3.52993e-15	5.03521e-14
UBE2S	19q13.42	0.338951	3.54762e-15	5.05687e-14
CREBBP	16p13.3	-0.33885	3.61863e-15	5.15443e-14
NFAM1	22q13.2	-0.33881	3.64768e-15	5.19214e-14
PCNX1	14q24.2	-0.33874	3.69834e-15	5.26054e-14
PIK3CD	1p36.22	-0.33859	3.80918e-15	5.41437e-14
PITPNA	17p13.3	-0.338507	3.87226e-15	5.50013e-14
CYP2A6	19q13.2	-0.338495	3.88138e-15	5.5092e-14
GCNT4	5q13.3	-0.338478	3.89401e-15	5.52324e-14
SARNP	12q13.2	0.33828	4.04903e-15	5.73908e-14
MRPL50	9q31.1	0.338224	4.0936e-15	5.79816e-14
PPP3R1	2p14	0.338108	4.18812e-15	5.92413e-14
FBXO45	3q29	0.338108	4.18842e-15	5.92413e-14
DUSP11	2p13.1	0.338051	4.23603e-15	5.98519e-14
NFATC1	18q23	-0.338049	4.23754e-15	5.98519e-14
SS18L2	3p22.1	0.337959	4.31308e-15	6.08762e-14
CPSF4	7q22.1	0.337807	4.44404e-15	6.26805e-14
CCM2L	20q11.21	-0.337682	4.55466e-15	6.41959e-14
EIF4E	4q23	0.337624	4.60665e-15	6.48832e-14
ACOT13	6p22.3	0.337608	4.62133e-15	6.50444e-14
XPOT	12q14.2	0.337602	4.62675e-15	6.50752e-14
P2RY8	Xp22.33 and Yp11.2	-0.337558	4.66663e-15	6.55902e-14
GNAI3	1p13.3	0.337468	4.75018e-15	6.67179e-14
TMEM70	8q21.11	0.337288	4.92058e-15	6.90632e-14
NME6	3p21.31	0.337182	5.02471e-15	7.04755e-14
CRSP8P	5q14.1	0.337094	5.11169e-15	7.16455e-14
COMMD8	4p12	0.33698	5.22743e-15	7.31975e-14
PARK7	1p36.23	0.336978	5.22969e-15	7.31975e-14
TBX5	12q24.21	-0.33697	5.23766e-15	7.3258e-14
TMEM65	8q24.13	0.336954	5.25437e-15	7.34408e-14
FAAP24	19q13.11	0.336918	5.29077e-15	7.38537e-14
KCNA4	11p14.1	-0.336918	5.29125e-15	7.38537e-14
MTIF2	2p16.1	0.336775	5.44172e-15	7.59013e-14
TRHDE	12q21.1	-0.336693	5.52983e-15	7.70768e-14
SOX8	16p13.3	-0.336645	5.58211e-15	7.77517e-14
RAE1	20q13.31	0.336475	5.77e-15	8.03131e-14
KIF13B	8p12	-0.336462	5.78544e-15	8.04723e-14
HSPA12B	20p13	-0.336456	5.79168e-15	8.05036e-14
NSUN5	7q11.23	0.33644	5.80985e-15	8.07004e-14
RASGRF1	15q25.1	-0.336378	5.8807e-15	8.16281e-14
IHH	2q35	-0.336364	5.89757e-15	8.18059e-14
GRPEL1	4p16.1	0.336349	5.9145e-15	8.19842e-14
GANC	15q15.1	-0.336331	5.9354e-15	8.22173e-14
MRPS35	12p11.22	0.336171	6.12341e-15	8.47633e-14
ITGAL	16p11.2	-0.336067	6.24914e-15	8.64443e-14
HLA-DOA	6p21.32	-0.336028	6.29714e-15	8.70484e-14
LRPPRC	2p21	0.335911	6.44319e-15	8.90063e-14
SMCR8	17p11.2	-0.33588	6.48152e-15	8.94743e-14
CDKL5	Xp22.13	-0.335774	6.61704e-15	9.12825e-14
DENR	12q24.31	0.335761	6.63441e-15	9.14594e-14
SRSF9	12q24.31	0.335631	6.80535e-15	9.37518e-14
PSMC1	14q32.11	0.335611	6.83158e-15	9.40487e-14
WNT2B	1p13.2	-0.335572	6.88284e-15	9.46897e-14
USP14	18p11.32	0.335566	6.89197e-15	9.47504e-14
CSF2RB	22q12.3	-0.335531	6.93832e-15	9.53226e-14
CRTC1	19p13.11	-0.335381	7.14415e-15	9.80834e-14
HSD17B10	Xp11.22	0.335372	7.15776e-15	9.82033e-14
JAML	11q23.3	-0.33536	7.17368e-15	9.83546e-14
JPT1	17q25.1	0.335344	7.1966e-15	9.86017e-14
OPN3	1q43	0.335314	7.23908e-15	9.90524e-14
ARHGAP1	11p11.2	-0.335313	7.23934e-15	9.90524e-14
SRP19	5q22.2	0.335258	7.31744e-15	1.00053e-13
GATA1	Xp11.23	-0.335174	7.4388e-15	1.01643e-13
PA2G4P4	3q25.31	0.335168	7.44723e-15	1.01689e-13
KIF18B	17q21.31	0.335136	7.49407e-15	1.0226e-13
RASSF5	1q32.1	-0.335032	7.64749e-15	1.04283e-13
ITGAM	16p11.2	-0.334974	7.73427e-15	1.05395e-13
KIAA0319L	1p34.3	-0.334958	7.75745e-15	1.05618e-13
C7ORF50	7p22.3	0.334956	7.76113e-15	1.05618e-13
H3F3A	1q42.12	0.334901	7.84448e-15	1.0668e-13
SLC5A4	22q12.3	-0.334818	7.97175e-15	1.08337e-13
MYO1F	19p13.2	-0.334631	8.26745e-15	1.1228e-13
TSFM	12q14.1	0.334608	8.30401e-15	1.127e-13
UTP23	8q24.11	0.334573	8.36067e-15	1.13393e-13
GIPR	19q13.32	-0.334402	8.64243e-15	1.17136e-13
C2ORF76	2q14.2	0.334244	8.91221e-15	1.20711e-13
NMUR1	2q37.1	-0.334234	8.92918e-15	1.20859e-13
ZNF831	20q13.32	-0.334173	9.03586e-15	1.22221e-13
DUOXA2	15q21.1	-0.334071	9.21589e-15	1.24572e-13
NOP56	20p13	0.334031	9.2877e-15	1.25459e-13
WFS1	4p16.1	-0.333952	9.43151e-15	1.27316e-13
METTL2B	7q32.1	0.333921	9.48774e-15	1.27989e-13
POLQ	3q13.33	0.333914	9.50123e-15	1.28085e-13
CORO7	16p13.3	-0.333856	9.60894e-15	1.29451e-13
SFTPC	8p21.3	-0.333763	9.78306e-15	1.31637e-13
MAP3K14	17q21.31	-0.333763	9.78431e-15	1.31637e-13
ST6GALNAC6	9q34.11	-0.333707	9.88985e-15	1.32968e-13
PHF2	9q22.31	-0.333702	9.89972e-15	1.33012e-13
MRPL27	17q21.33	0.333625	1.00485e-14	1.34921e-13
ARHGAP23	17q12	-0.333524	1.02469e-14	1.37493e-13
CDH5	16q21	-0.333453	1.0389e-14	1.39307e-13
KCNE1	21q22.12	-0.333364	1.05698e-14	1.41636e-13
KIF22	16p11.2	0.333189	1.09331e-14	1.46408e-13
GAS6	13q34	-0.333168	1.09777e-14	1.46908e-13
ZNF207	17q11.2	0.333038	1.12557e-14	1.50527e-13
SIK3	11q23.3	-0.332953	1.14418e-14	1.52915e-13
MLC1	22q13.33	-0.332771	1.18527e-14	1.58301e-13
GNL2	1p34.3	0.332759	1.18784e-14	1.58539e-13
ZC3H7B	22q13.2	-0.332583	1.22905e-14	1.6393e-13
RAPGEF3	12q13.11	-0.332578	1.23006e-14	1.63956e-13
PRIM2	6p11.2	0.33255	1.23692e-14	1.64762e-13
PITPNM3	17p13.2-p13.1	-0.332523	1.24324e-14	1.65494e-13
TESPA1	12q13.2	-0.332501	1.24863e-14	1.66101e-13
ACTN2	1q43	-0.332417	1.26903e-14	1.68704e-13
BORA	13q21.33	0.332411	1.27033e-14	1.68765e-13
SH3TC1	4p16.1	-0.332394	1.27468e-14	1.69231e-13
CTDSP1	2q35	-0.332375	1.27931e-14	1.69734e-13
POLR2J	7q22.1	0.332356	1.28402e-14	1.70247e-13
TRAK1	3p22.1	-0.332347	1.28629e-14	1.70435e-13
C18ORF21	18q12.2	0.332298	1.29841e-14	1.71928e-13
SOX13	1q32.1	-0.332263	1.30713e-14	1.72969e-13
ESPL1	12q13.13	0.332197	1.32402e-14	1.75089e-13
TEP1	14q11.2	-0.332172	1.33029e-14	1.75775e-13
HMGXB4	22q12.3	0.332169	1.33096e-14	1.75775e-13
SMC4	3q25.33	0.332053	1.36113e-14	1.79643e-13
RIDA	8q22.2	0.332026	1.36833e-14	1.80475e-13
CD4	12p13.31	-0.332008	1.37291e-14	1.8096e-13
PDZD2	5p13.3	-0.331978	1.38102e-14	1.81909e-13
AGO4	1p34.3	-0.331858	1.41309e-14	1.86012e-13
ARMC10	7q22.1	0.331821	1.42338e-14	1.87187e-13
MPEG1	11q12.1	-0.331819	1.42388e-14	1.87187e-13
POLR3G	5q14.3	0.33181	1.42628e-14	1.87381e-13
SCAMP2	15q24.1	-0.331767	1.43809e-14	1.88809e-13
MYO7B	2q14.3	-0.331748	1.44333e-14	1.89373e-13
SKOR1	15q23	-0.331728	1.449e-14	1.89994e-13
BAG2	6p12.1	0.331637	1.47443e-14	1.93203e-13
C16ORF54	16p11.2	-0.331614	1.48094e-14	1.93929e-13
OSGEPL1	2q32.2	0.331605	1.48352e-14	1.94141e-13
TECPR2	14q32.31	-0.331524	1.50687e-14	1.97006e-13
CTSD	11p15.5	-0.331522	1.50737e-14	1.97006e-13
RPL38	17q25.1	0.331513	1.50994e-14	1.97214e-13
TIMM8B	11q23.1	0.331486	1.51778e-14	1.98109e-13
DLC1	8p22	-0.33145	1.52861e-14	1.99392e-13
RRP9	3p21.2	0.331415	1.53876e-14	2.00587e-13
YARS2	12p11.21	0.331388	1.5467e-14	2.01444e-13
SECISBP2L	15q21.1	-0.331386	1.54734e-14	2.01444e-13
HIST1H3B	6p22.2	0.331338	1.56178e-14	2.03193e-13
MICOS10	1p36.13	0.331124	1.62708e-14	2.11455e-13
SINHCAF	12p11.21	0.331123	1.62739e-14	2.11455e-13
PUS7	7q22.3	0.331104	1.63356e-14	2.1212e-13
MEA1	6p21.1	0.331073	1.64303e-14	2.13213e-13
PLA2G4F	15q15.1	-0.331051	1.65004e-14	2.13984e-13
ARL6IP6	2q23.3	0.331028	1.65725e-14	2.14781e-13
AFF1	4q21.3-q22.1	-0.33102	1.65998e-14	2.14997e-13
ADRA2A	10q25.2	-0.330973	1.67512e-14	2.16817e-13
MAD2L2	1p36.22	0.330825	1.72302e-14	2.22874e-13
FOXM1	12p13.33	0.330809	1.72846e-14	2.23435e-13
SFPQ	1p34.3	0.330763	1.74381e-14	2.25274e-13
WNT11	11q13.5	-0.330665	1.77687e-14	2.29398e-13
DUSP12	1q23.3	0.330637	1.78632e-14	2.3047e-13
PGAM5	12q24.33	0.330465	1.84605e-14	2.38023e-13
NUTF2	16q22.1	0.330451	1.85112e-14	2.38291e-13
JMJD7-PLA2G4B	15q15.1	-0.33045	1.85146e-14	2.38291e-13
IL6ST	5q11.2	-0.330449	1.85168e-14	2.38291e-13
MAGI1	3p14.1	-0.330405	1.86739e-14	2.40159e-13
ANAPC11	17q25.3	0.330389	1.87336e-14	2.40773e-13
RPL22L1	3q26.2	0.330368	1.88059e-14	2.41548e-13
AHCY	20q11.22	0.330353	1.8862e-14	2.42114e-13
MYO9B	19p13.11	-0.33028	1.91262e-14	2.45349e-13
PAFAH1B1	17p13.3	-0.330236	1.92887e-14	2.47276e-13
RRM1	11p15.4	0.330207	1.93971e-14	2.48508e-13
TADA1	1q24.1	0.330199	1.94271e-14	2.48734e-13
PNPLA7	9q34.3	-0.330176	1.95112e-14	2.49651e-13
PLCD1	3p22.2	-0.330167	1.95443e-14	2.49916e-13
FKBP4	12p13.33	0.330148	1.96161e-14	2.50674e-13
MACROD2	20p12.1	-0.330089	1.98383e-14	2.53353e-13
SORCS1	10q25.1	-0.330004	2.01639e-14	2.57348e-13
NHP2	5q35.3	0.329932	2.04438e-14	2.60755e-13
C2CD2L	11q23.3	-0.329896	2.05838e-14	2.62375e-13
BLM	15q26.1	0.329884	2.06322e-14	2.62826e-13
ITGA9	3p22.2	-0.329833	2.08328e-14	2.65213e-13
RPL13AP17	7q21.11	-0.3298	2.0964e-14	2.66714e-13
PTPRB	12q15	-0.329768	2.10931e-14	2.68187e-13
PLEKHM1P1	17q24.1	-0.329727	2.12592e-14	2.70129e-13
HDAC5	17q21.31	-0.329706	2.13429e-14	2.71022e-13
SGCA	17q21.33	-0.329658	2.1542e-14	2.73377e-13
SPTBN1	2p16.2	-0.329624	2.16799e-14	2.74954e-13
JADE2	5q31.1	-0.329615	2.17179e-14	2.75263e-13
ZBTB40	1p36.12	-0.329547	2.19993e-14	2.78654e-13
LAMTOR5	1p13.3	0.329351	2.28397e-14	2.89116e-13
LIMD1	3p21.31	-0.329323	2.29596e-14	2.90451e-13
DCLRE1A	10q25.3	0.329318	2.29817e-14	2.90548e-13
MRPL19	2p12	0.329295	2.30858e-14	2.91681e-13
SNX33	15q24.2	-0.329192	2.35411e-14	2.97248e-13
METTL6	3p25.1	0.329138	2.37849e-14	3.00137e-13
TMEM164	Xq23	-0.32913	2.3823e-14	3.0043e-13
SH2B3	12q24.12	-0.329124	2.38501e-14	3.00583e-13
PRR19	19q13.2	0.329009	2.4378e-14	3.07043e-13
UBE2D4	7p13	0.329002	2.44091e-14	3.07243e-13
RRP15	1q41	0.328966	2.45765e-14	3.09157e-13
PSMC3	11p11.2	0.328918	2.48039e-14	3.11823e-13
TMEM14C	6p24.2	0.328903	2.48751e-14	3.12522e-13
MAPK10	4q21.3	-0.32883	2.52185e-14	3.16639e-13
CDO1	5q22.3	-0.328758	2.5568e-14	3.20828e-13
TUBGCP6	22q13.33	-0.3287	2.58511e-14	3.24178e-13
GVINP1	11p15.4	-0.32866	2.60497e-14	3.26465e-13
TNFRSF13B	17p11.2	-0.328334	2.77159e-14	3.4713e-13
APOBR	16p12.1	-0.328303	2.78758e-14	3.48916e-13
SFR1	10q25.1	0.328268	2.80632e-14	3.51043e-13
CISD2	4q24	0.328208	2.8386e-14	3.5486e-13
PLCB2	15q15.1	-0.328117	2.8878e-14	3.60786e-13
SFTPB	2p11.2	-0.328082	2.90739e-14	3.63009e-13
STRAP	12p12.3	0.328056	2.92145e-14	3.64538e-13
EIF3J	15q21.1	0.328022	2.94059e-14	3.66699e-13
HLF	17q22	-0.32798	2.96413e-14	3.69406e-13
TNRC6C	17q25.3	-0.327975	2.96691e-14	3.69523e-13
ADRB2	5q32	-0.327785	3.07562e-14	3.82827e-13
COIL	17q22	0.327779	3.07908e-14	3.8302e-13
LOC148696	1q32.2	-0.327738	3.10298e-14	3.85754e-13
RABEPK	9q33.3	0.327729	3.1082e-14	3.86164e-13
KAT6B	10q22.2	-0.327712	3.11844e-14	3.87198e-13
NBEAL1	2q33.2	-0.327654	3.15261e-14	3.912e-13
CASKIN2	17q25.1	-0.327646	3.15748e-14	3.91563e-13
TMEM126B	11q14.1	0.327606	3.18175e-14	3.9433e-13
PGM5	9q21.11	-0.327572	3.20199e-14	3.96593e-13
PAPLN	14q24.2	-0.327556	3.21176e-14	3.9756e-13
SLC25A39	17q21.31	0.327548	3.21677e-14	3.97935e-13
TPPP	5p15.33	-0.327489	3.25323e-14	4.02198e-13
PRICKLE4	6p21.1	-0.327454	3.27452e-14	4.04582e-13
DNAJC8	1p35.3	0.327422	3.29453e-14	4.06804e-13
DES	2q35	-0.327371	3.32617e-14	4.10458e-13
C1D	2p14	0.32728	3.38439e-14	4.17388e-13
MPHOSPH8	13q12.11	-0.327249	3.40425e-14	4.1958e-13
RAB18	10p12.1	0.327244	3.4074e-14	4.19711e-13
SNX13	7p21.1	0.327239	3.4104e-14	4.19823e-13
EIF3H	8q23.3-q24.11	0.327149	3.46891e-14	4.26766e-13
ROBO2	3p12.3	-0.327058	3.52898e-14	4.33889e-13
ATP6V0D2	8q21.3	-0.327055	3.53116e-14	4.33893e-13
CEP104	1p36.32	-0.327017	3.55673e-14	4.36768e-13
UBE2F	2q37.3	0.326998	3.56928e-14	4.38042e-13
ICOSLG	21q22.3	-0.326991	3.5741e-14	4.38367e-13
NT5C3B	17q21.2	0.326951	3.60164e-14	4.41475e-13
KIF26A	14q32.33	-0.326928	3.61705e-14	4.43094e-13
CIAPIN1	16q21	0.326912	3.62764e-14	4.44121e-13
SCFD1	14q12	0.326848	3.67223e-14	4.49307e-13
PTTG3P	8q13.1	0.326717	3.76423e-14	4.60284e-13
EPB41L1	20q11.23	-0.326618	3.83485e-14	4.68635e-13
STAMBP	2p13.1	0.326598	3.84945e-14	4.70132e-13
APLP2	11q24.3	-0.326535	3.89534e-14	4.75449e-13
DYNC2H1	11q22.3	-0.32651	3.91384e-14	4.77224e-13
RSRC1	3q25.32	0.326509	3.91463e-14	4.77224e-13
DDIAS	11q14.1	0.326465	3.94764e-14	4.80945e-13
F10	13q34	-0.326459	3.9515e-14	4.80945e-13
PCSK5	9q21.13	-0.326458	3.95263e-14	4.80945e-13
PDRG1	20q11.21	0.326455	3.95471e-14	4.80945e-13
DAB2IP	9q33.2	-0.326219	4.13463e-14	5.02522e-13
FNIP2	4q32.1	-0.326216	4.13738e-14	5.02553e-13
HYLS1	11q24.2	0.32616	4.1809e-14	5.07533e-13
ZC3H8	2q14.1	0.326152	4.18718e-14	5.07989e-13
SASH1	6q24.3-q25.1	-0.326112	4.2189e-14	5.11529e-13
TMEM177	2q14.2	0.326036	4.27992e-14	5.18615e-13
TOMM6	6p21.1	0.325874	4.4122e-14	5.34322e-13
DLEC1	3p22.2	-0.325735	4.52902e-14	5.48139e-13
DEK	6p22.3	0.325732	4.53195e-14	5.48164e-13
SRSF10	1p36.11	0.325656	4.59682e-14	5.55677e-13
APTX	9p21.1	0.325633	4.61669e-14	5.57743e-13
ZBTB7C	18q21.1	-0.32561	4.63644e-14	5.59793e-13
UFD1	22q11.21	0.3256	4.64543e-14	5.60544e-13
SLC41A1	1q32.1	-0.325589	4.65516e-14	5.61381e-13
SSC5D	19q13.42	-0.325543	4.69579e-14	5.65941e-13
PRELID1	5q35.3	0.325494	4.73929e-14	5.70842e-13
PIGC	1q24.3	0.325412	4.81247e-14	5.7931e-13
PEAK3	19p13.3	-0.325405	4.8187e-14	5.79713e-13
CEBPA	19q13.11	-0.325359	4.86096e-14	5.84448e-13
FAIM2	12q13.12	-0.325227	4.98272e-14	5.98729e-13
C10ORF88	10q26.13	0.325215	4.99395e-14	5.99721e-13
PSMB1	6q27	0.325177	5.02933e-14	6.0361e-13
GCFC2	2p12	0.325146	5.05945e-14	6.06862e-13
TFG	3q12.2	0.325088	5.11399e-14	6.13039e-13
CTSH	15q25.1	-0.325083	5.1192e-14	6.13298e-13
LDLRAP1	1p36.11	-0.32504	5.16072e-14	6.176e-13
DOK4	16q21	-0.325039	5.16125e-14	6.176e-13
NNAT	20q11.23	-0.325003	5.19691e-14	6.21498e-13
LAGE3	Xq28	0.32497	5.22877e-14	6.24937e-13
RIC3	11p15.4	-0.324862	5.33628e-14	6.37408e-13
C1ORF43	1q21.3	0.324758	5.44072e-14	6.49498e-13
PFN2	3q25.1	0.324737	5.46253e-14	6.51716e-13
USP54	10q22.2	-0.324714	5.48573e-14	6.54096e-13
PPP6R2	22q13.33	-0.324671	5.53064e-14	6.59059e-13
P2RX2	12q24.33	-0.324643	5.55924e-14	6.62075e-13
MVB12B	9q33.3	-0.324636	5.56688e-14	6.62593e-13
NCOR2	12q24.31	-0.32463	5.57307e-14	6.62938e-13
PYGL	14q22.1	0.324602	5.6027e-14	6.6607e-13
KIF20B	10q23.31	0.324553	5.65352e-14	6.71715e-13
RCSD1	1q24.2	-0.32454	5.66724e-14	6.72947e-13
GEMIN7	19q13.32	0.324475	5.73754e-14	6.80893e-13
APBB1	11p15.4	-0.324467	5.74597e-14	6.81492e-13
CTDSPL	3p22.2	-0.324461	5.75165e-14	6.81764e-13
MYO1C	17p13.3	-0.324428	5.7876e-14	6.85621e-13
ERG	21q22.2	-0.324364	5.85769e-14	6.93517e-13
MECP2	Xq28	-0.324331	5.89382e-14	6.97384e-13
JAM2	21q21.3	-0.324306	5.9217e-14	7.0027e-13
KDM6B	17p13.1	-0.324119	6.13187e-14	7.24698e-13
POP1	8q22.2	0.324088	6.16823e-14	7.28568e-13
SAAL1	11p15.1	0.324059	6.20179e-14	7.32103e-13
SLC44A4	6p21.33	-0.323997	6.27394e-14	7.40185e-13
EIF4A1	17p13.1	0.323991	6.28031e-14	7.40502e-13
NUP155	5p13.2	0.323974	6.30119e-14	7.4253e-13
EVC	4p16.2	-0.323968	6.30808e-14	7.42906e-13
GGA2	16p12.2	-0.323889	6.40123e-14	7.53437e-13
ZNF592	15q25.3	-0.323793	6.51752e-14	7.66676e-13
MYRF	11q12.2	-0.323781	6.53163e-14	7.67886e-13
OTUD5	Xp11.23	-0.32376	6.55783e-14	7.70516e-13
SLC25A17	22q13.2	0.323748	6.57291e-14	7.71838e-13
FRMD4B	3p14.1	-0.323695	6.63726e-14	7.78677e-13
TMEM132E	17q12	-0.323692	6.64125e-14	7.78677e-13
KHDRBS1	1p35.2	0.323691	6.64276e-14	7.78677e-13
SEMA3G	3p21.1	-0.323668	6.67154e-14	7.81596e-13
CIAO1	2q11.2	0.323602	6.75359e-14	7.90748e-13
UQCRBP1	Xp11.21	0.323491	6.89466e-14	8.06796e-13
TMEM119	12q23.3	-0.323419	6.98848e-14	8.17299e-13
CTSV	9q22.33	0.323341	7.09118e-14	8.28829e-13
PPP1R13B	14q32.33	-0.323309	7.13316e-14	8.33251e-13
AVEN	15q14	0.323295	7.15159e-14	8.34843e-13
ARFGEF3	6q23.3-q24.1	-0.323293	7.15509e-14	8.34843e-13
ZER1	9q34.11	-0.323253	7.20751e-14	8.40473e-13
CD5	11q12.2	-0.323244	7.21978e-14	8.41416e-13
PPFIBP2	11p15.4	-0.323155	7.34127e-14	8.5508e-13
FAM24B	10q26.13	0.322959	7.61339e-14	8.86262e-13
S1PR4	19p13.3	-0.322908	7.68637e-14	8.94241e-13
ZEB2	2q22.3	-0.322868	7.74418e-14	9.00445e-13
NIPAL3	1p36.11	-0.322763	7.897e-14	9.17684e-13
IQGAP3	1q22	0.322755	7.9083e-14	9.18467e-13
IKZF1	7p12.2	-0.322681	8.01789e-14	9.30658e-13
GSKIP	14q32.2	0.322584	8.16377e-14	9.47044e-13
ALDH2	12q24.12	-0.322565	8.19238e-14	9.49816e-13
CABLES1	18q11.2	-0.3225	8.29264e-14	9.60886e-13
TRUB1	10q25.3	0.322484	8.31673e-14	9.63123e-13
VDAC2	10q22.2	0.322453	8.36558e-14	9.68224e-13
ESAM	11q24.2	-0.322419	8.41814e-14	9.73746e-13
BBS5	2q31.1	-0.322396	8.45491e-14	9.77438e-13
LGMN	14q32.12	-0.322323	8.56957e-14	9.90124e-13
MCC	5q22.2	-0.322319	8.57605e-14	9.90305e-13
PCDHGA5	5q31.3	-0.322309	8.59218e-14	9.91598e-13
TMEM183A	1q32.1	0.322184	8.79285e-14	1.01418e-12
SUPV3L1	10q22.1	0.322095	8.94016e-14	1.03058e-12
KNTC1	12q24.31	0.322051	9.01369e-14	1.03846e-12
NME2P1	12q24.23	0.322045	9.02277e-14	1.03891e-12
PIN4P1	15q15.3	0.321986	9.12204e-14	1.04974e-12
RPP38	10p13	0.321943	9.19502e-14	1.05753e-12
CTSG	14q12	-0.32193	9.21728e-14	1.05949e-12
IRF8	16q24.1	-0.321899	9.27161e-14	1.06512e-12
KRR1	12q21.2	0.321885	9.29521e-14	1.06723e-12
TECPR1	7q21.3	-0.321846	9.36312e-14	1.07441e-12
TFB2M	1q44	0.321824	9.40057e-14	1.07809e-12
FGR	1p35.3	-0.321812	9.42171e-14	1.0799e-12
GPD1	12q13.12	-0.321751	9.52925e-14	1.09161e-12
FBXO43	8q22.2	0.321713	9.59553e-14	1.09857e-12
RPL35A	3q29	0.321683	9.64951e-14	1.10413e-12
CYP4F12	19p13.12	-0.321654	9.70165e-14	1.10946e-12
RBMX2	Xq26.1	0.321645	9.71741e-14	1.11063e-12
NR2C2AP	19p13.11	0.321618	9.76648e-14	1.11561e-12
JMJD4	1q42.13	0.321612	9.77844e-14	1.11617e-12
LMNB1	5q23.2	0.321609	9.78253e-14	1.11617e-12
FAM95B1	9p11.2	-0.321585	9.82715e-14	1.12063e-12
UPF1	19p13.11	-0.321566	9.86119e-14	1.12387e-12
DOCK10	2q36.2	-0.321545	9.89893e-14	1.12754e-12
UBE2D1	10q21.1	0.321492	9.99708e-14	1.13781e-12
MRC1	10p12.33	-0.32149	1.00004e-13	1.13781e-12
RFX2	19p13.3	-0.321457	1.00626e-13	1.14424e-12
GP1BA	17p13.2	-0.321271	1.04154e-13	1.18368e-12
ZXDA	Xp11.21	-0.321257	1.0442e-13	1.18604e-12
CLEC4F	2p13.3	-0.321179	1.05927e-13	1.20248e-12
SKAP2	7p15.2	0.321164	1.06228e-13	1.20522e-12
SSR3	3q25.31	0.321123	1.07034e-13	1.21368e-12
ANO2	12p13.31	-0.321089	1.07721e-13	1.22078e-12
C1ORF131	1q42.2	0.321071	1.08067e-13	1.22401e-12
ANAPC10	4q31.21	0.321064	1.08217e-13	1.22502e-12
COX17	3q13.33	0.321011	1.09281e-13	1.23636e-12
SCUBE1	22q13.2	-0.320998	1.09546e-13	1.23836e-12
CADM3	1q23.2	-0.320996	1.09581e-13	1.23836e-12
SORCS2	4p16.1	-0.320951	1.10503e-13	1.24809e-12
PALD1	10q22.1	-0.320923	1.11076e-13	1.25386e-12
LMF1	16p13.3	-0.320848	1.12614e-13	1.27051e-12
TMEM237	2q33.1	0.320797	1.13677e-13	1.28178e-12
NOTCH4	6p21.32	-0.320757	1.14529e-13	1.29066e-12
RS1	Xp22.13	-0.320608	1.17715e-13	1.32582e-12
DENND4A	15q22.31	-0.320564	1.18677e-13	1.33592e-12
PRELP	1q32.1	-0.320525	1.19538e-13	1.34485e-12
PLOD2	3q24	0.320431	1.21618e-13	1.36749e-12
CHIAP2	1p13.2	-0.320368	1.23045e-13	1.38277e-12
MSANTD3	9q31.1	0.320364	1.23129e-13	1.38293e-12
RHOJ	14q23.2	-0.320344	1.23597e-13	1.38741e-12
TREML2	6p21.1	-0.32033	1.23918e-13	1.39025e-12
PRPF8	17p13.3	-0.320117	1.28875e-13	1.44505e-12
NR0B2	1p36.11	-0.320065	1.30113e-13	1.45813e-12
CD40LG	Xq26.3	-0.31999	1.3193e-13	1.47766e-12
MRPS12	19q13.2	0.319982	1.32125e-13	1.47902e-12
GTF2B	1p22.2	0.31985	1.3537e-13	1.5145e-12
SLC5A9	1p33	-0.319826	1.35975e-13	1.52043e-12
NDC1	1p32.3	0.31977	1.37365e-13	1.53511e-12
SRPX	Xp11.4	-0.319634	1.40843e-13	1.57311e-12
MRPS9	2q12.1	0.319606	1.41566e-13	1.58017e-12
FMO2	1q24.3	-0.319604	1.41632e-13	1.58017e-12
LAMB2	3p21.31	-0.319515	1.43969e-13	1.60535e-12
TIMM21	18q22.3	0.319508	1.44165e-13	1.60665e-12
BNIP1	5q35.1	0.319482	1.44845e-13	1.61334e-12
SLC25A32	8q22.3	0.319477	1.44975e-13	1.61389e-12
FAM120B	6q27	-0.319426	1.46347e-13	1.62826e-12
PAFAH1B3	19q13.2	0.319411	1.46747e-13	1.63182e-12
PACSIN2	22q13.2	-0.319389	1.47332e-13	1.63741e-12
PAXIP1-AS2	7q36.2	-0.319228	1.51766e-13	1.68576e-12
LOC728554	5q35.3	0.319189	1.52854e-13	1.6969e-12
SETBP1	18q12.3	-0.31917	1.53395e-13	1.70198e-12
PMPCB	7q22.1	0.319124	1.54679e-13	1.71528e-12
UGP2	2p15	0.319109	1.55101e-13	1.71846e-12
ADCY4	14q12	-0.319108	1.55137e-13	1.71846e-12
LAMP1	13q34	-0.319065	1.56376e-13	1.73124e-12
HMGN2	1p36.11	0.319005	1.58087e-13	1.74921e-12
TRMT6	20p12.3	0.318917	1.6067e-13	1.77682e-12
ACOXL	2q13	-0.31888	1.61767e-13	1.78797e-12
PNPLA6	19p13.2	-0.318876	1.61885e-13	1.78829e-12
NCKAP5L	12q13.12	-0.318867	1.62159e-13	1.79033e-12
TMEM182	2q12.1	0.318816	1.63664e-13	1.80596e-12
ABCA10	17q24.3	-0.318812	1.63801e-13	1.80648e-12
EDA2R	Xq12	-0.318747	1.65761e-13	1.82709e-12
FAM91A1	8q24.13	0.318696	1.67327e-13	1.84335e-12
SHMT2	12q13.3	0.318644	1.68904e-13	1.8597e-12
FLNA	Xq28	-0.318619	1.69707e-13	1.86752e-12
CDK2	12q13.2	0.318562	1.71478e-13	1.88598e-12
NDUFC2	11q14.1	0.318487	1.73838e-13	1.91089e-12
MXD4	4p16.3	-0.318474	1.74247e-13	1.91434e-12
IAH1	2p25.1	0.31843	1.75658e-13	1.92879e-12
S1PR1	1p21.2	-0.318412	1.76247e-13	1.9342e-12
ARHGAP35	19q13.32	-0.318402	1.76583e-13	1.93683e-12
SNX25	4q35.1	-0.318314	1.79438e-13	1.96707e-12
PRICKLE2	3p14.1	-0.318272	1.8083e-13	1.98126e-12
KCTD6	3p14.3	0.318247	1.81646e-13	1.98911e-12
PTPRM	18p11.23	-0.318151	1.84866e-13	2.02327e-12
OGN	9q22.31	-0.318076	1.8743e-13	2.05022e-12
AMBRA1	11p11.2	-0.317986	1.90524e-13	2.08293e-12
SET	9q34.11	0.317971	1.91066e-13	2.08772e-12
HOMER1	5q14.1	0.317858	1.95039e-13	2.12998e-12
VASH1	14q24.3	-0.317818	1.96464e-13	2.14323e-12
SYNPO2	4q26	-0.317818	1.96465e-13	2.14323e-12
SUGT1P4-STRA6LP-CCDC180	9q22.33	-0.317611	2.04047e-13	2.22473e-12
SPG11	15q21.1	-0.317502	2.08145e-13	2.26819e-12
LARGE1	22q12.3	-0.317476	2.09116e-13	2.27753e-12
SIGMAR1	9p13.3	0.317462	2.09652e-13	2.28213e-12
NRROS	3q29	-0.317428	2.1096e-13	2.29513e-12
AR	Xq12	-0.317375	2.13009e-13	2.31592e-12
HRC	19q13.33	-0.317372	2.13137e-13	2.31592e-12
PHOSPHO1	17q21.32	-0.31737	2.13216e-13	2.31592e-12
RERE	1p36.23	-0.317117	2.23255e-13	2.42366e-12
FANCL	2p16.1	0.317107	2.23657e-13	2.42671e-12
CD93	20p11.21	-0.317089	2.24421e-13	2.43369e-12
C16ORF86	16q22.1	-0.317074	2.25017e-13	2.43883e-12
PLPP3	1p32.2	-0.317041	2.26363e-13	2.4521e-12
RSL24D1	15q21.3	0.316979	2.28944e-13	2.47873e-12
POLG	15q26.1	-0.316976	2.29082e-13	2.47889e-12
NAA50	3q13.31	0.316863	2.33827e-13	2.52887e-12
H2AFX	11q23.3	0.316843	2.34668e-13	2.5366e-12
SEMA6A	5q23.1	-0.316778	2.37481e-13	2.56563e-12
TTBK2	15q15.2	-0.31673	2.39536e-13	2.58645e-12
EML3	11q12.3	-0.316715	2.40208e-13	2.59231e-12
SRRM2	16p13.3	-0.316699	2.40889e-13	2.59827e-12
SEMA4A	1q22	-0.316694	2.41111e-13	2.59927e-12
TXNIP	1q21.1	-0.316632	2.43863e-13	2.62753e-12
RXRA	9q34.2	-0.316487	2.50397e-13	2.69649e-12
FDPS	1q22	0.316479	2.50743e-13	2.69877e-12
LRMP	12p12.1	-0.316452	2.51955e-13	2.71037e-12
RNASEH1	2p25.3	0.316418	2.53538e-13	2.72594e-12
LMOD1	1q32.1	-0.316198	2.63862e-13	2.83542e-12
GRASP	12q13.13	-0.316194	2.6404e-13	2.83582e-12
IQSEC3	12p13.33	-0.31614	2.66648e-13	2.8623e-12
KIF13A	6p22.3	-0.316081	2.69532e-13	2.89172e-12
LGALS4	19q13.2	-0.316074	2.69855e-13	2.89364e-12
EXOC3L4	14q32.32	-0.316067	2.70192e-13	2.89572e-12
TBRG1	11q24.2	-0.316019	2.72599e-13	2.91995e-12
HLA-E	6p22.1	-0.315904	2.78332e-13	2.97978e-12
NCBP2	3q29	0.315894	2.78836e-13	2.98359e-12
MTFR1	8q13.1	0.315822	2.82489e-13	3.02107e-12
PIP5K1A	1q21.3	0.315795	2.83882e-13	3.03436e-12
MICAL1	6q21	-0.315727	2.87399e-13	3.07032e-12
ATP5MPL	14q32.33	0.315698	2.88929e-13	3.08503e-12
CEP78	9q21.2	0.315676	2.90091e-13	3.09545e-12
MYH10	17p13.1	-0.315673	2.90212e-13	3.09545e-12
LGI3	8p21.3	-0.315656	2.91125e-13	3.10354e-12
GFI1B	9q34.13	-0.315646	2.91624e-13	3.10721e-12
CTHRC1	8q22.3	0.315588	2.94727e-13	3.13861e-12
TMEM37	2q14.2	-0.315576	2.95363e-13	3.14372e-12
FICD	12q23.3	-0.315562	2.96114e-13	3.15004e-12
ZDHHC3	3p21.31	-0.315554	2.96551e-13	3.15302e-12
SCARA3	8p21.1	-0.315529	2.97899e-13	3.16569e-12
MASP1	3q27.3	-0.315488	3.00113e-13	3.18753e-12
SRSF1	17q22	0.31547	3.01068e-13	3.19599e-12
DNASE1L3	3p14.3	-0.315403	3.04772e-13	3.2336e-12
PSMD11	17q11.2	0.315379	3.06118e-13	3.24617e-12
ARHGAP25	2p13.3	-0.31535	3.07711e-13	3.26135e-12
MAML3	4q31.1	-0.315343	3.08104e-13	3.26379e-12
STYX	14q22.1	0.31532	3.09398e-13	3.27577e-12
LRRFIP1	2q37.3	-0.315206	3.15822e-13	3.34204e-12
DIPK2B	Xp11.3	-0.314899	3.33854e-13	3.531e-12
CHRAC1	8q24.3	0.314856	3.36466e-13	3.55675e-12
NAA15	4q31.1	0.314848	3.36959e-13	3.56009e-12
PIEZO1	16q24.3	-0.314832	3.37877e-13	3.56792e-12
ELMSAN1	14q24.3	-0.314753	3.42769e-13	3.61768e-12
COX6B1	19q13.12	0.314729	3.44278e-13	3.63045e-12
DCAF5	14q24.1	-0.314728	3.4434e-13	3.63045e-12
HEYL	1p34.2	-0.314674	3.47702e-13	3.66398e-12
PTPRT	20q12-q13.11	-0.314638	3.4993e-13	3.68553e-12
OXSM	3p24.2	0.314492	3.59292e-13	3.78215e-12
PTPRN2	7q36.3	-0.314428	3.6346e-13	3.82403e-12
TMEM258	11q12.2	0.314292	3.72457e-13	3.91664e-12
CPA3	3q24	-0.314286	3.72915e-13	3.91941e-12
CD81	11p15.5	-0.314262	3.74488e-13	3.93388e-12
SRP72	4q12	0.314254	3.75026e-13	3.93748e-12
NWD1	19p13.11	-0.314251	3.75249e-13	3.93776e-12
AFF2	Xq28	-0.314194	3.79106e-13	3.97617e-12
HPF1	4q33	0.314163	3.81213e-13	3.99619e-12
SEC14L1	17q25.2-q25.3	-0.313978	3.94146e-13	4.12921e-12
PRKD2	19q13.32	-0.313976	3.94313e-13	4.12921e-12
OTUD7A	15q13.3	-0.313969	3.94771e-13	4.13186e-12
ZNF536	19q12	-0.3139	3.99717e-13	4.18144e-12
SLFNL1	1p34.2	-0.313882	4.01e-13	4.19269e-12
IL6R	1q21.3	-0.31385	4.03331e-13	4.21487e-12
BTBD9	6p21.2	-0.313843	4.03844e-13	4.21804e-12
SNAPIN	1q21.3	0.313816	4.05781e-13	4.23607e-12
RHNO1	12p13.33	0.313799	4.07037e-13	4.24699e-12
IRX1	5p15.33	-0.313745	4.11003e-13	4.28614e-12
TAOK3	12q24.23	-0.313656	4.17629e-13	4.35299e-12
ANGPT4	20p13	-0.313436	4.34495e-13	4.52644e-12
TRUB2	9q34.11	0.313401	4.37278e-13	4.55307e-12
FOXF1	16q24.1	-0.31318	4.54907e-13	4.73419e-12
RALGDS	9q34.13-q34.2	-0.312982	4.71378e-13	4.90306e-12
PEBP4	8p21.3	-0.312897	4.78658e-13	4.97622e-12
ZNF131	5p12	0.312873	4.80714e-13	4.99501e-12
CIRBP	19p13.3	-0.312833	4.84174e-13	5.02837e-12
HDAC2	6q21	0.312827	4.84674e-13	5.03096e-12
AGAP11	10q23.2	-0.312757	4.90812e-13	5.09205e-12
SFTPA1	10q22.3	-0.31267	4.98466e-13	5.16879e-12
FOXO4	Xq13.1	-0.312606	5.04225e-13	5.22582e-12
LILRB5	19q13.42	-0.3126	5.04814e-13	5.22922e-12
INTS13	12p11.23	0.31256	5.084e-13	5.26366e-12
TRPV6	7q34	-0.312556	5.08805e-13	5.26515e-12
CLDN2	Xq22.3	-0.312486	5.1523e-13	5.3289e-12
SOX7	8p23.1	-0.31246	5.17638e-13	5.35106e-12
SUV39H1	Xp11.23	0.31245	5.18568e-13	5.35792e-12
ERCC5	13q33.1	-0.312437	5.19704e-13	5.3669e-12
SLC7A8	14q11.2	-0.312408	5.22432e-13	5.39231e-12
PLCH2	1p36.32	-0.312319	5.3085e-13	5.47638e-12
C3	19p13.3	-0.312279	5.34661e-13	5.51287e-12
BCL11B	14q32.2	-0.312258	5.36637e-13	5.53041e-12
TRIT1	1p34.2	0.312174	5.44762e-13	5.61127e-12
DAD1	14q11.2	0.312157	5.46443e-13	5.62205e-12
GPR20	8q24.3	-0.312155	5.46616e-13	5.62205e-12
PRR11	17q22	0.312155	5.46646e-13	5.62205e-12
CCDC110	4q35.1	0.312108	5.51276e-13	5.66553e-12
NOC3L	10q23.33	0.312106	5.51437e-13	5.66553e-12
ALG6	1p31.3	0.312074	5.54656e-13	5.6957e-12
HECA	6q24.1	-0.312042	5.5784e-13	5.72546e-12
CEP57L1	6q21	0.311957	5.66362e-13	5.80997e-12
SAPCD2	9q34.3	0.311897	5.7242e-13	5.86912e-12
E2F5	8q21.2	0.311873	5.74881e-13	5.89136e-12
CCDC43	17q21.31	0.311866	5.75641e-13	5.89614e-12
NDUFAF2	5q12.1	0.311849	5.77389e-13	5.91104e-12
SLC25A33	1p36.22	0.311841	5.78201e-13	5.91634e-12
BOD1	5q35.2	0.311823	5.80086e-13	5.93262e-12
ARHGEF40	14q11.2	-0.311809	5.81465e-13	5.9437e-12
BRD1	22q13.33	-0.311779	5.84643e-13	5.97315e-12
MYH1	17p13.1	-0.311753	5.87389e-13	5.99816e-12
COQ3	6q16.2	0.31169	5.93945e-13	6.06203e-12
BCRP3	22q11.23	-0.311598	6.03784e-13	6.15933e-12
PLPPR4	1p21.3-p21.2	-0.311569	6.06941e-13	6.1884e-12
AP5B1	11q13.1	-0.311387	6.26994e-13	6.38962e-12
ETS1	11q24.3	-0.311375	6.2832e-13	6.39989e-12
MITD1	2q11.2	0.311351	6.3102e-13	6.42415e-12
ACVRL1	12q13.13	-0.311156	6.53271e-13	6.64731e-12
TMEM14A	6p12.2	0.311096	6.60296e-13	6.7154e-12
ARHGAP44	17p12	-0.311072	6.63142e-13	6.74093e-12
LAMP3	3q27.1	-0.311057	6.64918e-13	6.75558e-12
MAS1L	6p22.1	-0.311046	6.66285e-13	6.76606e-12
GAL	11q13.2	0.311038	6.67209e-13	6.77202e-12
ATG2B	14q32.2	-0.311023	6.68924e-13	6.78601e-12
CCND2	12p13.32	-0.311006	6.70996e-13	6.80359e-12
PGAM1	10q24.1	0.31093	6.80077e-13	6.8922e-12
NCOR1	17p12-p11.2	-0.310918	6.81601e-13	6.90417e-12
TBC1D2	9q22.33	-0.310868	6.87666e-13	6.95961e-12
TAF12	1p35.3	0.310867	6.87766e-13	6.95961e-12
PTCD3	2p11.2	0.310843	6.9075e-13	6.98629e-12
SFTPA2	10q22.3	-0.310653	7.14491e-13	7.22278e-12
GAB1	4q31.21	-0.310574	7.24554e-13	7.32083e-12
PIGR	1q32.1	-0.310518	7.31801e-13	7.39035e-12
CLEC3B	3p21.31	-0.310435	7.42701e-13	7.49667e-12
HNRNPCL3	1p36.21	0.310428	7.43563e-13	7.5016e-12
CARD8	19q13.33	-0.310423	7.44307e-13	7.50535e-12
HSPB6	19q13.12	-0.310406	7.46542e-13	7.52411e-12
FKBPL	6p21.32	0.310402	7.47094e-13	7.5259e-12
FAM111B	11q12.1	0.310391	7.48564e-13	7.53694e-12
[truncated: 18,128 more rows]
