# Supplementary material for: Diverse CBX family members as potential prognostic biomarkers in non‐small‐cell lung cancer
Source: FEBS Open Bio. 2020 Sep 21;10(10):2206–15. doi: 10.1002/2211-5463.12971 (PMC7530393; doi:10.1002/2211-5463.12971)
Supplement: Supplementary file 2 — Table S2. GSEA results of CBX3 in TCGA LUAD‐based KEGG pathways. [file FEB4-10-2206-s002.xlsx]

## Sheet: Sheet1
Category	Term	Count	%	PValue	Genes	List Total	Pop Hits	Pop Total	Fold Enrichment	Bonferroni	Benjamini	FDR
KEGG_PATHWAY	hsa04110:Cell cycle	51	2.35566	8.94986e-15	E2F1, E2F2, E2F3, E2F5, DBF4, PKMYT1, TTK, PTTG1, TGFB1, CCNE2, CCNE1, CDC45, MCM7, RAD21, ORC5, ORC6, ORC1, CCNA2, CDC7, CDC6, CDK1, RBL2, ESPL1, MCM2, CDK4, MCM4, CDK2, MCM6, MAD2L1, CCND2, BUB1B, ANAPC7, MAD2L2, YWHAZ, CHEK1, ANAPC10, CHEK2, ANAPC11, BUB1, BUB3, CREBBP, CDC20, CDC25C, CDC25A, CCNB1, YWHAG, CCNB2, HDAC2, PLK1, YWHAQ, PCNA	884	124	6879	3.20053	2.47302e-12	2.47302e-12	1.18572e-11
KEGG_PATHWAY	hsa03050:Proteasome	24	1.10855	3.32391e-10	PSMA7, PSMA2, PSMB5, PSMA1, PSMB4, PSMD14, PSMC6, PSMB7, PSMD13, PSMD12, PSMA6, PSMB1, PSMD11, PSMA5, PSMC3, PSMA4, PSMC2, PSMB3, PSMA3, PSMC1, PSMB2, POMP, PSMD4, PSMD6	884	44	6879	4.24455	9.14075e-08	4.57037e-08	4.38277e-07
KEGG_PATHWAY	hsa03030:DNA replication	21	0.969977	1.16086e-09	SSBP1, RNASEH1, POLA2, MCM2, RNASEH2A, MCM4, RPA3, MCM6, RFC5, PRIM1, DNA2, RFC3, RFC4, MCM7, POLE2, RFC2, POLE3, PRIM2, POLD2, PCNA, FEN1	884	36	6879	4.53931	3.19236e-07	1.06412e-07	1.53066e-06
KEGG_PATHWAY	hsa03040:Spliceosome	42	1.93995	3.25889e-08	SRSF1, NCBP2, LSM8, SRSF10, PPIL1, TRA2A, SNRPB2, CWC15, SNRPD1, SNRPD2, SF3B6, BUD31, SMNDC1, HNRNPK, PRPF8, USP39, LSM5, LSM4, MAGOHB, LSM3, HNRNPC, LSM2, BCAS2, SNRPA1, MAGOH, ALYREF, RBMX, PRPF4, SRSF3, EIF4A3, PPIH, SRSF7, SRSF9, SNRPB, SNRPC, PHF5A, SNRNP27, SNRPF, THOC3, SNRPE, PUF60, SNRPG	884	133	6879	2.45737	8.96191e-06	2.24048e-06	4.29704e-05
KEGG_PATHWAY	hsa03013:RNA transport	49	2.26328	7.39814e-08	NCBP2, RPP38, XPO1, EIF4EBP1, SEH1L, RAE1, RPP30, MAGOHB, NUP37, NUP35, EIF2B3, CLNS1A, RAN, MAGOH, NUP85, TACC3, SMN2, EIF4A3, EIF2S1, EIF2S2, EIF4A1, THOC7, NUP107, THOC3, NXT1, STRAP, NDC1, SUMO2, SUMO1, EIF3B, EIF3H, EIF3I, NUP54, EIF3J, GEMIN6, GEMIN7, NMD3, XPOT, UPF1, GEMIN2, PAIP1, ALYREF, NUP155, EIF2B1, EIF4E, POP1, CYFIP2, POP7, RPP40	884	172	6879	2.21687	2.03447e-05	4.06897e-06	9.75488e-05
KEGG_PATHWAY	hsa04114:Oocyte meiosis	35	1.61663	5.79588e-07	ADCY4, YWHAZ, PPP3R1, PKMYT1, ANAPC10, AURKA, ANAPC11, PTTG1, CCNE2, PGR, CCNE1, PPP2CA, BUB1, FBXO43, FBXO5, CDK1, AR, ESPL1, CDC20, ITPR3, PPP1CC, CDC25C, PPP1CB, CDK2, CCNB1, YWHAG, CCNB2, MAD2L1, ADCY9, PLK1, SGO1, YWHAQ, ANAPC7, MAD2L2, CALM2	884	111	6879	2.45368	0.000159374	2.65641e-05	0.000764218
KEGG_PATHWAY	hsa03010:Ribosome	36	1.66282	3.0249e-05	MRPS17, MRPS16, MRPS15, MRPS12, MRPS10, RPL22L1, RPL38, RPL39, MRPL11, MRPL13, MRPL12, MRPL15, MRPL17, MRPL36, RPL26L1, MRPL19, RSL24D1, MRPL32, MRPL33, MRPL35, MRPL2, MRPL1, RPL35A, MRPL3, RPL27, MRPL9, MRPS21, MRPS7, MRPL30, RPS7, MRPL24, MRPL22, MRPS18C, MRPL21, MRPS9, MRPL27	884	136	6879	2.05985	0.00828411	0.00118767	0.0398778
KEGG_PATHWAY	hsa00240:Pyrimidine metabolism	29	1.33949	4.48767e-05	POLR2H, POLR2G, NT5C3A, POLR2K, NT5C3B, POLR2J, PNPT1, DTYMK, CTPS1, POLA2, POLR2D, TK1, PRIM1, TYMS, POLE2, POLE3, PRIM2, TWISTNB, DCTPP1, POLR3G, POLR1C, NME6, UMPS, NME2, NME1, RRM2, POLD2, RRM1, DUT	884	101	6879	2.23434	0.0122655	0.00154148	0.0591564
KEGG_PATHWAY	hsa03430:Mismatch repair	12	0.554273	4.55461e-05	EXO1, RFC5, MSH6, RFC3, RFC4, SSBP1, RFC2, MSH2, POLD2, PCNA, PMS2, RPA3	884	23	6879	4.06	0.0124473	0.00139075	0.0600386
KEGG_PATHWAY	hsa03008:Ribosome biogenesis in eukaryotes	26	1.20092	5.96515e-05	RPP38, NXT1, UTP4, XPO1, GAR1, UTP6, RIOK1, WDR75, DKC1, RPP30, GNL2, GNL3, NMD3, GTPBP4, RAN, EMG1, CSNK2B, MPHOSPH10, POP1, NOP58, NOP56, UTP14A, NHP2, WDR43, RPP40, POP7	884	87	6879	2.32556	0.0162708	0.00163912	0.0786255
KEGG_PATHWAY	hsa05166:HTLV-I infection	55	2.54042	9.26902e-05	E2F1, XPO1, E2F2, ADCY4, E2F3, TLN1, STAT5A, STAT5B, NFKB1, PTTG1, TGFB1, RANBP1, RAN, PIK3CD, CDK4, HLA-E, MAD2L1, CCND2, BUB1B, WNT11, ANAPC7, MAP3K14, CRTC3, ITGAL, CREM, CRTC1, PPP3R1, CHEK1, ANAPC10, CHEK2, ANAPC11, POLE2, MAP3K3, POLE3, PIK3R5, HLA-DOA, NFATC2, NFATC3, BUB3, NFATC1, APC, KAT2B, CREBBP, TGFBR2, FDPS, CDC20, VDAC2, VDAC3, WNT2B, NRAS, ADCY9, ETS1, POLD2, PCNA, JAK1	884	254	6879	1.68501	0.0251688	0.00231468	0.122149
KEGG_PATHWAY	hsa03460:Fanconi anemia pathway	18	0.831409	0.000210335	RAD51C, BLM, EME1, FAAP24, RMI2, RMI1, BRCA1, RAD51, RPA3, FANCL, FANCD2, FANCI, PMS2, FANCG, UBE2T, CENPX, FANCB, REV3L	884	53	6879	2.64283	0.0562068	0.00480908	0.276984
KEGG_PATHWAY	hsa04914:Progesterone-mediated oocyte maturation	23	1.06236	0.001134	ADCY4, CDK1, GNAI3, PIK3CD, PKMYT1, ANAPC10, MAPK10, ANAPC11, CDC25C, CDC25A, CDK2, PGR, CCNB1, MAD2L1, CCNB2, ADCY9, PLK1, ARAF, BUB1, PIK3R5, ANAPC7, MAD2L2, CCNA2	884	87	6879	2.05722	0.268039	0.0237164	1.48496
KEGG_PATHWAY	hsa05161:Hepatitis B	33	1.52425	0.00126984	E2F1, E2F2, E2F3, YWHAZ, STAT5A, STAT5B, NFKB1, TGFB1, CCNE2, STAT6, CCNE1, PTK2B, PIK3R5, NFATC2, CCNA2, NFATC3, NFATC1, LAMTOR5, CREBBP, PIK3CD, CYCS, HSPG2, BIRC5, MAPK10, CDK4, VDAC3, CDK2, STAT3, PRKCB, NRAS, PCNA, YWHAQ, JAK1	884	145	6879	1.771	0.294909	0.0246503	1.66147
KEGG_PATHWAY	hsa05200:Pathways in cancer	71	3.27945	0.00218811	E2F1, E2F2, ADCY4, E2F3, GNA11, STAT5A, STAT5B, NFKB1, SHH, TGFB1, GLI1, CCNE2, EDNRB, CCNE1, CUL2, RALA, PLCB2, GNG7, AR, ARHGEF1, PTGER4, RXRA, CYCS, PIK3CD, MECOM, ARHGEF12, CDK4, CDK2, RAD51, DAPK1, PRKCB, VEGFD, WNT11, FGFR2, CKS1B, GNAI3, TFG, ZBTB16, SUFU, TPM3, LAMB2, RASGRP4, RAC1, RASGRP2, PIK3R5, AXIN2, FH, APC, CEBPA, MSH6, MSH2, FLT3, CREBBP, TGFBR2, BIRC5, MAPK10, STAT3, RALGDS, WNT…	884	393	6879	1.40585	0.452498	0.0393636	2.847
KEGG_PATHWAY	hsa04932:Non-alcoholic fatty liver disease (NAFLD)	33	1.52425	0.00254139	NDUFB3, NDUFB4, NDUFB5, NDUFB6, NDUFB9, CYC1, COX7B, NDUFAB1, NFKB1, COX7A2L, TGFB1, NDUFS5, RAC1, COX6B1, PIK3R5, NDUFA4, CEBPA, COX7A2, NDUFA9, RXRA, PIK3CD, CYCS, NDUFC2, IL6R, MAPK10, NDUFA12, COX6C, UQCRHL, SDHB, UQCRH, EIF2S1, NDUFV2, ERN1	884	151	6879	1.70063	0.503302	0.0427932	3.29958
KEGG_PATHWAY	hsa05212:Pancreatic cancer	18	0.831409	0.00272928	E2F1, E2F2, E2F3, ARHGEF6, TGFBR2, PIK3CD, NFKB1, MAPK10, CDK4, STAT3, TGFB1, RALGDS, RAD51, ARAF, RAC1, JAK1, RALA, PIK3R5	884	65	6879	2.15493	0.528378	0.0432474	3.53947
KEGG_PATHWAY	hsa05012:Parkinson's disease	31	1.43187	0.00357978	NDUFB3, NDUFB4, NDUFB5, GNAI3, NDUFB6, NDUFB9, CYC1, COX7B, NDUFAB1, PINK1, COX7A2L, NDUFS5, HTRA2, COX6B1, NDUFA4, COX7A2, NDUFA9, CYCS, NDUFC2, VDAC2, VDAC3, NDUFA12, PARK7, COX6C, UQCRHL, PPIF, SDHB, UQCRH, NDUFV2, SLC18A2, LRRK2	884	142	6879	1.69882	0.627011	0.0533154	4.61857
KEGG_PATHWAY	hsa05203:Viral carcinogenesis	41	1.89376	0.00392494	YWHAZ, IL6ST, C3, STAT5A, STAT5B, NFKB1, CHEK1, PMAIP1, CCNE2, GTF2E1, CCNE1, HNRNPK, GSN, RAC1, GTF2A2, RANBP1, PIK3R5, ATP6V0D2, CCNA2, CDK1, KAT2B, RBL2, CREBBP, PIK3CD, CDC20, ACTN2, HLA-E, CDK4, VDAC3, GTF2B, CDK2, STAT3, HDAC5, NRAS, YWHAG, HDAC2, CCND2, CCR4, PSMC1, YWHAQ, JAK1	884	205	6879	1.55633	0.660907	0.0553305	5.0533
KEGG_PATHWAY	hsa03440:Homologous recombination	10	0.461894	0.00830227	RAD51C, XRCC2, BLM, SSBP1, POLD2, EME1, RAD54B, RAD54L, RAD51, RPA3	884	29	6879	2.68334	0.899002	0.108306	10.4101
KEGG_PATHWAY	hsa05169:Epstein-Barr virus infection	26	1.20092	0.0110164	ITGAL, FCER2, NFKB1, PSMD4, PIK3R5, PSMD6, CCNA2, SPN, PIK3CD, MAPK10, HLA-E, CDK2, STAT3, PSMD14, PSMC6, HDAC2, PSMD13, PSMD12, PSMC3, PSMD11, PSMC2, PLCG2, PSMC1, JAK1, MAP3K14, NCOR2	884	122	6879	1.65839	0.952466	0.135032	13.5897
KEGG_PATHWAY	hsa05016:Huntington's disease	37	1.70901	0.0113883	POLR2H, NDUFB3, POLR2G, NDUFB4, NDUFB5, NDUFB6, POLR2K, DNAH14, POLR2J, NDUFB9, CYC1, COX7B, NDUFAB1, DNAH1, COX7A2L, POLR2D, TFAM, NDUFS5, COX6B1, PLCB2, NDUFA4, COX7A2, NDUFA9, CREBBP, CYCS, NDUFC2, VDAC2, VDAC3, NDUFA12, COX6C, UQCRHL, PPIF, SDHB, AP2A2, HDAC2, UQCRH, NDUFV2	884	192	6879	1.49959	0.957138	0.133394	14.0173
KEGG_PATHWAY	hsa05010:Alzheimer's disease	33	1.52425	0.0131634	NDUFB3, HSD17B10, NDUFB4, NDUFB5, NDUFB6, NDUFB9, CYC1, COX7B, PPP3R1, NDUFAB1, COX7A2L, NDUFS5, COX6B1, PLCB2, GAPDH, NDUFA4, COX7A2, NDUFA9, CYCS, NDUFC2, ITPR3, NDUFA12, COX6C, NAE1, UQCRHL, SDHB, LRP1, UQCRH, NDUFV2, ERN1, CACNA1C, APBB1, CALM2	884	168	6879	1.52854	0.973852	0.14652	16.0308
KEGG_PATHWAY	hsa00230:Purine metabolism	34	1.57044	0.0149705	POLR2H, ADCY4, POLR2G, NT5C3A, POLR2K, NT5C3B, POLR2J, PNPT1, POLA2, POLR2D, HPRT1, PPAT, PRIM1, POLE2, ATIC, POLE3, PRIM2, TWISTNB, POLR3G, NUDT5, NPR1, POLR1C, DGUOK, GMPS, NME6, GART, NME2, ADCY9, NME1, RRM2, POLD2, RRM1, ADSL, PAICS	884	176	6879	1.50328	0.984204	0.158722	18.0357
KEGG_PATHWAY	hsa05223:Non-small cell lung cancer	14	0.646651	0.0225473	E2F1, E2F2, E2F3, RXRA, PIK3CD, FOXO3, CDK4, PRKCB, NRAS, PDPK1, RASSF5, ARAF, PLCG2, PIK3R5	884	56	6879	1.94542	0.998111	0.221868	25.9702
KEGG_PATHWAY	hsa00562:Inositol phosphate metabolism	16	0.73903	0.0334855	PIK3C2B, PIK3CD, PI4KA, PIP5K1C, PIP5K1A, MTMR3, MTM1, TPI1, PLCE1, INPP5K, PLCH2, PLCG2, PLCD1, INPP5D, ITPK1, PLCB2	884	71	6879	1.75362	0.999914	0.30249	36.179
KEGG_PATHWAY	hsa04919:Thyroid hormone signaling pathway	23	1.06236	0.0340716	KAT2B, THRA, ATP1B2, RXRA, CREBBP, PIK3CD, ATP1A2, PRKCB, NRAS, PDPK1, NOTCH1, PLCE1, HDAC2, MED16, PLCG2, NOTCH4, MED27, RHEB, PIK3R5, PLCD1, NCOR1, PLCB2, SLC9A1	884	115	6879	1.55633	0.999928	0.297475	36.6874
KEGG_PATHWAY	hsa04115:p53 signaling pathway	15	0.692841	0.0425185	CDK1, CYCS, CHEK1, PMAIP1, CHEK2, CDK4, CDK2, GTSE1, CCNE2, CCNB1, CCNE1, CCNB2, CCND2, CD82, RRM2	884	67	6879	1.74217	0.999994	0.34736	43.6112
KEGG_PATHWAY	hsa05210:Colorectal cancer	14	0.646651	0.0482877	MSH6, MSH2, TGFBR2, CYCS, PIK3CD, BIRC5, MAPK10, TGFB1, RALGDS, ARAF, RAC1, PIK3R5, AXIN2, APC	884	62	6879	1.75715	0.999999	0.374576	47.9304
