# Supplementary material for: Diverse CBX family members as potential prognostic biomarkers in non‐small‐cell lung cancer
Source: FEBS Open Bio. 2020 Sep 21;10(10):2206–15. doi: 10.1002/2211-5463.12971 (PMC7530393; doi:10.1002/2211-5463.12971)
Supplement: Supplementary file 3 — Table S3. GSEA analysis results of CBX3 in TCGA LUAD. [file FEB4-10-2206-s003.xlsx]

## Sheet: Sheet1
NAME	GS<br> follow link to MSigDB	GS DETAILS	SIZE	ES	NES	NOM p-val	FDR q-val	FWER p-val	RANK AT MAX	LEADING EDGE
HALLMARK_G2M_CHECKPOINT	HALLMARK_G2M_CHECKPOINT	Details ...	192	-0.641216	-1.77731	0.0133333	0.187636	0.203	6446	tags=39%, list=11%, signal=44%
HALLMARK_E2F_TARGETS	HALLMARK_E2F_TARGETS	Details ...	197	-0.660752	-1.71157	0.0210325	0.139299	0.265	10010	tags=55%, list=17%, signal=66%
HALLMARK_MITOTIC_SPINDLE	HALLMARK_MITOTIC_SPINDLE	Details ...	197	-0.44546	-1.6216	0.0723809	0.161606	0.377	3039	tags=15%, list=5%, signal=16%
HALLMARK_MYC_TARGETS_V1	HALLMARK_MYC_TARGETS_V1	Details ...	197	-0.537099	-1.59737	0.0632184	0.140267	0.414	23810	tags=81%, list=41%, signal=136%
HALLMARK_UNFOLDED_PROTEIN_RESPONSE	HALLMARK_UNFOLDED_PROTEIN_RESPONSE	Details ...	110	-0.389882	-1.57701	0.0718563	0.126589	0.448	24637	tags=55%, list=42%, signal=94%
HALLMARK_MTORC1_SIGNALING	HALLMARK_MTORC1_SIGNALING	Details ...	198	-0.394077	-1.56229	0.0968992	0.113258	0.463	22438	tags=55%, list=38%, signal=88%
HALLMARK_MYC_TARGETS_V2	HALLMARK_MYC_TARGETS_V2	Details ...	58	-0.53956	-1.55265	0.088632	0.101583	0.473	21759	tags=76%, list=37%, signal=121%
HALLMARK_DNA_REPAIR	HALLMARK_DNA_REPAIR	Details ...	148	-0.379657	-1.52371	0.0940499	0.102416	0.511	17739	tags=40%, list=30%, signal=57%
HALLMARK_GLYCOLYSIS	HALLMARK_GLYCOLYSIS	Details ...	197	-0.327496	-1.4539	0.110899	0.12641	0.595	20945	tags=43%, list=36%, signal=66%
HALLMARK_SPERMATOGENESIS	HALLMARK_SPERMATOGENESIS	Details ...	134	-0.419435	-1.41142	0.0978474	0.135619	0.636	10018	tags=31%, list=17%, signal=38%
HALLMARK_OXIDATIVE_PHOSPHORYLATION	HALLMARK_OXIDATIVE_PHOSPHORYLATION		184	-0.424637	-1.36061	0.167677	0.152162	0.698	23569	tags=64%, list=40%, signal=107%
HALLMARK_REACTIVE_OXYGEN_SPECIES_PATHWAY	HALLMARK_REACTIVE_OXYGEN_SPECIES_PATHWAY		47	-0.247216	-0.863957	0.554415	0.582321	0.977	18568	tags=36%, list=32%, signal=53%
HALLMARK_PROTEIN_SECRETION	HALLMARK_PROTEIN_SECRETION		95	-0.159836	-0.691265	0.840319	0.758582	0.988	29848	tags=55%, list=51%, signal=111%
HALLMARK_APICAL_JUNCTION	HALLMARK_APICAL_JUNCTION	Details ...	194	0.566806	2.1943	0	0.0125913	0.012	10695	tags=48%, list=18%, signal=58%
HALLMARK_UV_RESPONSE_DN	HALLMARK_UV_RESPONSE_DN	Details ...	138	0.559032	2.16097	0	0.0085059	0.016	11155	tags=49%, list=19%, signal=60%
HALLMARK_HEDGEHOG_SIGNALING	HALLMARK_HEDGEHOG_SIGNALING	Details ...	36	0.716411	2.13888	0	0.00762197	0.02	9425	tags=61%, list=16%, signal=73%
HALLMARK_ESTROGEN_RESPONSE_EARLY	HALLMARK_ESTROGEN_RESPONSE_EARLY	Details ...	196	0.512929	2.12156	0	0.00690046	0.024	10095	tags=46%, list=17%, signal=56%
HALLMARK_COMPLEMENT	HALLMARK_COMPLEMENT	Details ...	199	0.550375	2.02287	0	0.0121761	0.044	8615	tags=43%, list=15%, signal=50%
HALLMARK_APICAL_SURFACE	HALLMARK_APICAL_SURFACE	Details ...	43	0.64547	2.02085	0	0.0103763	0.045	5264	tags=44%, list=9%, signal=49%
HALLMARK_IL2_STAT5_SIGNALING	HALLMARK_IL2_STAT5_SIGNALING	Details ...	196	0.541461	1.9668	0.00395257	0.0168686	0.077	8104	tags=45%, list=14%, signal=53%
HALLMARK_HEME_METABOLISM	HALLMARK_HEME_METABOLISM	Details ...	195	0.399778	1.96331	0.00201207	0.0153517	0.079	9009	tags=35%, list=15%, signal=42%
HALLMARK_COAGULATION	HALLMARK_COAGULATION	Details ...	138	0.575079	1.96306	0	0.013646	0.079	10375	tags=54%, list=18%, signal=66%
HALLMARK_P53_PATHWAY	HALLMARK_P53_PATHWAY	Details ...	197	0.432528	1.95068	0.00813008	0.0139933	0.085	10098	tags=42%, list=17%, signal=51%
HALLMARK_MYOGENESIS	HALLMARK_MYOGENESIS		199	0.565682	1.93738	0.00391389	0.0139871	0.089	10448	tags=56%, list=18%, signal=68%
HALLMARK_NOTCH_SIGNALING	HALLMARK_NOTCH_SIGNALING		32	0.53119	1.90476	0.0139721	0.0181923	0.114	12470	tags=59%, list=21%, signal=75%
HALLMARK_BILE_ACID_METABOLISM	HALLMARK_BILE_ACID_METABOLISM		112	0.5042	1.86085	0	0.0232158	0.148	9572	tags=38%, list=16%, signal=46%
HALLMARK_WNT_BETA_CATENIN_SIGNALING	HALLMARK_WNT_BETA_CATENIN_SIGNALING		42	0.542178	1.85291	0.0140281	0.023105	0.156	11772	tags=57%, list=20%, signal=71%
HALLMARK_KRAS_SIGNALING_UP	HALLMARK_KRAS_SIGNALING_UP		197	0.52422	1.83551	0.0039604	0.0245298	0.167	9164	tags=50%, list=16%, signal=59%
HALLMARK_INFLAMMATORY_RESPONSE	HALLMARK_INFLAMMATORY_RESPONSE		199	0.603921	1.80432	0.0139165	0.0293403	0.203	9087	tags=53%, list=16%, signal=63%
HALLMARK_TGF_BETA_SIGNALING	HALLMARK_TGF_BETA_SIGNALING		54	0.490521	1.78933	0.0205761	0.0308116	0.217	14573	tags=57%, list=25%, signal=76%
HALLMARK_IL6_JAK_STAT3_SIGNALING	HALLMARK_IL6_JAK_STAT3_SIGNALING		86	0.610543	1.77262	0.0177866	0.0326515	0.23	8779	tags=51%, list=15%, signal=60%
HALLMARK_KRAS_SIGNALING_DN	HALLMARK_KRAS_SIGNALING_DN		195	0.518996	1.67649	0.00619835	0.056711	0.319	7832	tags=45%, list=13%, signal=52%
HALLMARK_ALLOGRAFT_REJECTION	HALLMARK_ALLOGRAFT_REJECTION		199	0.607509	1.67355	0.0540541	0.0548866	0.324	8947	tags=57%, list=15%, signal=67%
HALLMARK_XENOBIOTIC_METABOLISM	HALLMARK_XENOBIOTIC_METABOLISM		199	0.438047	1.66991	0.0340681	0.0538434	0.328	9502	tags=37%, list=16%, signal=44%
HALLMARK_APOPTOSIS	HALLMARK_APOPTOSIS		160	0.385692	1.65511	0.0552268	0.0555331	0.343	9997	tags=41%, list=17%, signal=50%
HALLMARK_ESTROGEN_RESPONSE_LATE	HALLMARK_ESTROGEN_RESPONSE_LATE		197	0.398648	1.64397	0.0199203	0.0566702	0.357	7725	tags=36%, list=13%, signal=41%
