# Supplementary material for: Diverse CBX family members as potential prognostic biomarkers in non‐small‐cell lung cancer
Source: FEBS Open Bio. 2020 Sep 21;10(10):2206–15. doi: 10.1002/2211-5463.12971 (PMC7530393; doi:10.1002/2211-5463.12971)
Supplement: Supplementary file 4 — Table S4. Correlation between CBX3 and immune genes mRNA expression in TCGA LUAD. [file FEB4-10-2206-s004.xlsx]

## Sheet: Sheet1
GENE1	GENE2	P	R
CALR	CBX3	0.0149195	0.107429
CANX	CBX3	0.00410806	0.126501
CD1A	CBX3	0.000445	-0.154497
CD1B	CBX3	4.04814e-07	-0.221456
CD1C	CBX3	6.4117e-08	-0.235919
CD1D	CBX3	0.000624202	-0.150541
CD1E	CBX3	2.71031e-08	-0.242367
CD4	CBX3	1.39763e-14	-0.330994
CD74	CBX3	7.55792e-12	-0.296202
CTSB	CBX3	0.00304333	-0.130592
CTSE	CBX3	1.38932e-09	-0.263319
CTSS	CBX3	1.40445e-05	-0.190462
FCGRT	CBX3	1.0116e-15	-0.344282
HLA-A	CBX3	0.00393216	-0.127105
HLA-B	CBX3	0.000548063	-0.152073
HLA-C	CBX3	0.0086138	-0.115877
HLA-DMA	CBX3	1.76943e-08	-0.245493
HLA-DMB	CBX3	0.00027172	-0.160101
HLA-DOA	CBX3	7.88466e-14	-0.321872
HLA-DOB	CBX3	0.000134334	-0.167798
HLA-DPA1	CBX3	4.51067e-09	-0.255237
HLA-DPB1	CBX3	8.44327e-12	-0.295546
HLA-DQA1	CBX3	2.49405e-07	-0.225352
HLA-DQA2	CBX3	0.00103968	-0.144389
HLA-DQB1	CBX3	2.37108e-06	-0.206597
HLA-DRA	CBX3	8.13217e-05	-0.173084
HLA-DRB1	CBX3	9.90535e-08	-0.23259
HLA-DRB5	CBX3	1.67202e-06	-0.209619
HLA-E	CBX3	4.49842e-16	-0.348258
HLA-F	CBX3	0.000120535	-0.168953
HLA-H	CBX3	2.77065e-07	-0.224512
MR1	CBX3	0.000497401	-0.153206
HSPA4	CBX3	8.70373e-06	0.194933
HSPA6	CBX3	0.00831083	0.11641
HSPA8	CBX3	0.000244418	0.16128
HSP90AA1	CBX3	2.63874e-07	0.224902
HSP90AB1	CBX3	5.01327e-05	0.178035
IFNA6	CBX3	0.011429	0.111595
IFNG	CBX3	0.00685249	0.119246
KIR2DL4	CBX3	0.00330805	0.129466
KLRC1	CBX3	0.00512172	0.123419
KLRC2	CBX3	0.000689267	0.149364
KLRC3	CBX3	0.000279763	0.159774
LTA	CBX3	7.54617e-06	-0.196247
CIITA	CBX3	3.19682e-12	-0.301239
NFYA	CBX3	4.60801e-10	0.270654
NFYB	CBX3	1.16801e-13	0.319757
LGMN	CBX3	7.89799e-13	-0.309221
PSMB8	CBX3	5.85323e-05	0.176464
PSMC1	CBX3	4.61794e-14	0.324726
PSMC2	CBX3	2.26087e-30	0.476025
PSMC3	CBX3	9.67425e-16	0.344503
PSMC4	CBX3	1.35676e-11	0.292719
PSMC5	CBX3	0.000122639	0.168769
PSMC6	CBX3	1.10765e-27	0.4558
PSMD1	CBX3	7.0219e-07	0.216938
PSMD2	CBX3	1.10258e-08	0.248911
PSMD3	CBX3	5.02032e-10	0.270092
PSMD4	CBX3	1.42478e-19	0.385016
PSMD5	CBX3	1.14362e-06	0.212855
PSMD7	CBX3	7.52029e-11	0.282243
PSMD8	CBX3	8.13617e-08	0.234102
PSMD10	CBX3	3.49354e-21	0.400479
PSMD11	CBX3	3.6279e-10	0.272214
PSMD13	CBX3	4.60367e-21	0.399356
PSME1	CBX3	3.63165e-07	0.222336
PSME2	CBX3	3.38339e-12	0.30091
SLC10A2	CBX3	3.52614e-08	-0.240416
TAPBP	CBX3	1.12074e-07	-0.231636
SHFM1	CBX3	5.3966e-28	0.458218
RFXANK	CBX3	4.16139e-05	0.179906
PSMD6	CBX3	1.03357e-18	0.376403
PSME3	CBX3	1.02321e-05	0.193433
PSMD14	CBX3	1.22531e-38	0.530866
CLEC4M	CBX3	0.000160365	-0.165894
IFI30	CBX3	0.00164676	-0.138632
ADRM1	CBX3	0.00120807	0.142533
CD209	CBX3	1.25083e-07	-0.230784
ERAP1	CBX3	0.000696112	-0.149246
ULBP3	CBX3	0.0193404	-0.103241
ULBP2	CBX3	0.0139753	0.108463
REG3G	CBX3	0.0234361	0.10005
CXCL14	CBX3	0.00045159	-0.154327
CXCL16	CBX3	3.4121e-21	-0.400575
SLPI	CBX3	3.40749e-06	-0.203412
CXCL10	CBX3	0.000275615	0.159942
CXCL11	CBX3	0.0208628	0.101992
CXCL12	CBX3	7.45916e-06	-0.196354
XCL1	CBX3	0.00299696	0.130798
CCL13	CBX3	0.000410249	-0.155434
CCL8	CBX3	0.00171302	0.138128
ELANE	CBX3	1.42403e-13	-0.318684
DEFA1	CBX3	0.0117309	-0.111193
TMSB10	CBX3	9.20633e-18	0.36659
DEFA5	CBX3	0.0211774	0.101744
LCN1	CBX3	0.000940516	0.145616
BPI	CBX3	0.00011492	-0.169459
S100A9	CBX3	0.00232991	0.134142
S100A8	CBX3	0.00150446	0.13978
LCN6	CBX3	2.85398e-08	-0.241985
PENK	CBX3	0.000308448	-0.158678
MMP12	CBX3	0.00467671	0.124698
SFTPD	CBX3	3.67382e-15	-0.337836
PTGDS	CBX3	1.52283e-20	-0.394437
PGLYRP1	CBX3	0.0117577	-0.111158
TMSB15A	CBX3	0.00457434	0.125007
S100B	CBX3	0.00682668	-0.119301
S100A13	CBX3	0.000797412	0.147617
SERPIND1	CBX3	2.18219e-05	-0.18625
S100A7	CBX3	0.00190254	0.13678
S100A10	CBX3	0.0160405	0.106273
S100A2	CBX3	0.00509765	0.123486
S100A11	CBX3	0.005352	0.122797
DEFB118	CBX3	0.0160003	-0.106314
COLEC12	CBX3	2.32745e-16	-0.351449
DEFB134	CBX3	0.0224259	0.100789
DEFB124	CBX3	8.05478e-05	-0.173183
TMSB15B	CBX3	0.0161572	0.106157
S100Z	CBX3	5.60661e-05	-0.176902
MAVS	CBX3	0.0213841	-0.101582
LCN10	CBX3	6.8946e-06	-0.197074
ZC3HAV1L	CBX3	2.08584e-06	0.207711
AZU1	CBX3	3.17569e-10	-0.273079
TINAGL1	CBX3	3.258e-08	-0.241004
SLC22A17	CBX3	0.000165473	-0.165555
WFDC2	CBX3	0.00698512	-0.118967
TGFB1	CBX3	2.99437e-15	-0.338868
TLR4	CBX3	3.38391e-05	-0.181962
A2M	CBX3	2.23225e-24	-0.428948
NFKB1	CBX3	2.89644e-08	-0.241876
NOD2	CBX3	0.0196512	-0.102979
TLR2	CBX3	1.12587e-07	-0.231601
SLC40A1	CBX3	2.03298e-05	-0.186933
PAEP	CBX3	0.0147917	0.107566
HFE2	CBX3	0.0052299	0.123124
MUC5AC	CBX3	6.59791e-05	-0.17524
SFTPA2	CBX3	2.51227e-12	-0.302632
LPA	CBX3	1.00365e-06	-0.213956
RBP4	CBX3	3.26545e-06	-0.203789
SFTPA1	CBX3	2.2235e-12	-0.303335
NOX4	CBX3	8.4874e-05	0.172639
LTF	CBX3	2.10806e-09	-0.260489
IFNB1	CBX3	6.27142e-06	0.197938
RBP5	CBX3	1.5778e-07	-0.228971
FABP7	CBX3	0.00612669	0.120866
FABP3	CBX3	0.0063844	-0.120272
FABP4	CBX3	5.35996e-08	-0.237276
CRABP2	CBX3	0.00221866	0.134783
CRABP1	CBX3	0.00101175	0.144723
DUOX1	CBX3	1.43224e-20	-0.394692
RBP2	CBX3	2.4549e-05	-0.185109
CETP	CBX3	5.74183e-06	-0.198739
LCNL1	CBX3	3.20516e-07	-0.223343
SPAG11A	CBX3	0.0152621	0.107068
PI15	CBX3	0.000421366	0.155126
PMP2	CBX3	0.00342536	-0.128993
APOD	CBX3	9.83665e-06	-0.193799
CTSG	CBX3	2.49707e-15	-0.339782
PML	CBX3	0.00116117	-0.143025
AEN	CBX3	0.00183848	0.137221
CYBB	CBX3	1.93479e-06	-0.208362
ISG20L2	CBX3	6.57773e-12	0.297021
DUOX2	CBX3	2.44913e-11	-0.289155
TLR3	CBX3	0.000309282	-0.158648
LRP1	CBX3	5.96737e-20	-0.388719
TRIM5	CBX3	0.00532624	-0.122865
GDF15	CBX3	0.000154906	-0.166268
STAT3	CBX3	5.57888e-08	-0.236974
CCL20	CBX3	0.000342548	0.157493
RNASEL	CBX3	0.000601111	-0.150986
IL15	CBX3	0.00409777	0.126536
RARRES3	CBX3	0.00363506	-0.128183
CHIT1	CBX3	8.49055e-15	-0.333566
CD40	CBX3	0.000554425	-0.151938
TLR7	CBX3	1.18797e-07	-0.231184
PPIA	CBX3	3.84757e-88	0.73465
ZYX	CBX3	8.70716e-06	-0.19493
NLRX1	CBX3	3.07317e-10	-0.273291
PGC	CBX3	1.76752e-09	-0.261689
VEGFA	CBX3	1.78005e-05	0.188208
ISG15	CBX3	0.000239483	0.161506
DHX58	CBX3	0.00013034	-0.16812
TNFAIP3	CBX3	0.000788461	-0.147753
TFR2	CBX3	3.76047e-09	0.256503
MUC4	CBX3	0.00591306	-0.121375
ELN	CBX3	2.36346e-18	-0.372731
MAPT	CBX3	0.00187778	-0.136949
LYZ	CBX3	1.02677e-10	-0.280291
CYLD	CBX3	3.0904e-09	-0.257862
KLKB1	CBX3	0.0117754	-0.111134
CSRP1	CBX3	0.0103572	-0.113101
MAPK14	CBX3	0.00882173	0.115521
JUN	CBX3	2.20646e-07	-0.226326
ITGAV	CBX3	0.014432	0.107955
IRF5	CBX3	0.00962359	-0.114215
CCR6	CBX3	4.67414e-14	-0.324662
IL12B	CBX3	0.00148347	-0.139958
TLR8	CBX3	3.42267e-05	-0.18185
CD81	CBX3	1.28018e-12	-0.306491
EIF2AK2	CBX3	0.00281679	0.131629
CACYBP	CBX3	5.01435e-38	0.52713
MAPK8	CBX3	1.29119e-08	0.247776
MAPK3	CBX3	0.000588919	-0.151228
BPHL	CBX3	1.46441e-11	0.292261
PLA2G2A	CBX3	9.57639e-09	-0.24992
GRN	CBX3	5.35835e-17	-0.358434
PDGFRA	CBX3	0.00111503	-0.143527
TYK2	CBX3	4.94538e-06	-0.200088
TRAF3	CBX3	0.000188173	-0.164158
TPT1	CBX3	0.011597	0.11137
NEO1	CBX3	0.000175074	-0.164944
AHNAK	CBX3	2.97285e-16	-0.350268
TK2	CBX3	6.22385e-07	-0.217936
PRDX2	CBX3	4.19087e-07	0.221175
FGF2	CBX3	4.4869e-05	-0.179152
TCF7L2	CBX3	0.000312225	-0.158541
LMBR1	CBX3	1.66952e-08	0.245916
SRC	CBX3	3.36167e-06	-0.203532
ELAVL1	CBX3	8.7499e-10	0.266419
ROBO3	CBX3	4.79234e-08	-0.23812
SP1	CBX3	0.00989594	-0.113793
SOD1	CBX3	1.30021e-13	0.319177
PDF	CBX3	0.000476406	0.153707
DLL4	CBX3	3.65117e-06	-0.2028
ECD	CBX3	2.99241e-07	0.223895
SLC11A1	CBX3	0.00176797	-0.137724
DMBT1	CBX3	2.929e-11	-0.288065
TMEM173	CBX3	2.74861e-14	-0.327465
DES	CBX3	3.09494e-14	-0.326841
DCK	CBX3	1.73276e-12	0.304766
EED	CBX3	4.16489e-23	0.417946
LIMS1	CBX3	0.00561064	0.122126
APOBEC3H	CBX3	0.00162955	-0.138766
SPINK5	CBX3	1.14557e-08	-0.248637
MARCO	CBX3	1.36268e-10	-0.278503
CSK	CBX3	0.000770673	-0.148028
JUND	CBX3	1.39619e-07	-0.229927
JAK1	CBX3	7.46216e-12	-0.296277
RN7SL1	CBX3	4.41717e-06	0.201102
MASP2	CBX3	0.00220299	-0.134875
TRIM27	CBX3	1.58331e-08	0.246301
IL7R	CBX3	2.67877e-07	-0.224781
IL1A	CBX3	0.0193865	0.103202
SYTL1	CBX3	3.12401e-05	-0.182751
APOBEC3C	CBX3	1.51071e-05	-0.189771
CD40LG	CBX3	1.86822e-14	-0.329486
CD14	CBX3	0.00297535	-0.130895
MASP1	CBX3	2.99127e-11	-0.287937
HRG	CBX3	0.000338587	0.157624
NDRG1	CBX3	0.00215752	0.135148
TRIM22	CBX3	1.64702e-10	-0.277298
PPP4C	CBX3	1.04706e-19	0.386332
HMOX1	CBX3	0.020012	-0.10268
HMGB1	CBX3	2.01707e-17	0.362987
ABCC4	CBX3	0.00647492	-0.120068
HGF	CBX3	2.89335e-05	-0.183504
HDAC1	CBX3	0.00781677	0.117317
PLSCR1	CBX3	0.000969438	0.145247
TANK	CBX3	6.67345e-06	0.197372
PIK3CG	CBX3	1.30117e-06	-0.211761
ARRB1	CBX3	0.000419128	-0.155187
STAB2	CBX3	4.35693e-11	-0.28563
TBK1	CBX3	9.36367e-07	0.214539
PDYN	CBX3	0.000279828	-0.159772
PDGFRB	CBX3	2.8089e-09	-0.258521
PCSK2	CBX3	0.000155082	-0.166256
PCSK1	CBX3	0.00272584	0.132066
ARG2	CBX3	3.18772e-09	0.257648
APOH	CBX3	0.016366	-0.105951
BIRC5	CBX3	3.52946e-34	0.50252
ANXA6	CBX3	1.4686e-07	-0.229532
VTN	CBX3	0.0013376	-0.141261
VIM	CBX3	0.000137351	-0.16756
PRDX1	CBX3	4.50371e-10	0.270804
SLC29A3	CBX3	2.61346e-08	-0.242635
AGER	CBX3	3.07852e-16	-0.350099
UNC93B1	CBX3	9.43133e-06	-0.19419
TNFSF4	CBX3	0.000173144	0.165064
NOS1	CBX3	4.07304e-05	-0.180121
SERPINA3	CBX3	2.80955e-05	-0.183792
CCL15	CBX3	0.000203096	-0.163323
CCL14	CBX3	1.4809e-17	-0.364412
CCL16	CBX3	1.67576e-11	-0.291451
CCL19	CBX3	5.55963e-11	-0.284123
CCL18	CBX3	7.77018e-07	-0.216097
CCL17	CBX3	6.62829e-07	-0.217416
CCL26	CBX3	6.99207e-05	0.174644
CCL22	CBX3	8.89249e-06	-0.194735
CCR7	CBX3	4.67739e-11	-0.285192
CCL21	CBX3	0.0018758	-0.136962
CCL7	CBX3	9.61559e-08	0.232819
CCL11	CBX3	0.000186677	0.164245
CCR5	CBX3	6.3096e-05	-0.175698
CCL23	CBX3	7.03082e-10	-0.267872
CCR1	CBX3	0.00683964	-0.119273
CCL24	CBX3	0.00807204	-0.116842
CXCR4	CBX3	0.00330154	-0.129493
CCR4	CBX3	2.65215e-09	-0.258916
FAM19A5	CBX3	6.57826e-05	-0.175271
PTK2B	CBX3	1.87475e-28	-0.461739
PPARG	CBX3	0.0234449	-0.100044
FGR	CBX3	1.96891e-15	-0.340972
MIF	CBX3	6.84146e-10	0.268053
JAK2	CBX3	0.000678594	-0.149549
PTK2	CBX3	4.61625e-08	0.238401
PTGDR	CBX3	0.001296	-0.141657
CD86	CBX3	0.0178093	-0.104587
HCK	CBX3	2.43338e-06	-0.206371
VDR	CBX3	0.0100902	-0.113498
OLR1	CBX3	1.54706e-05	-0.189545
ADRBK1	CBX3	5.75462e-05	-0.176637
TXK	CBX3	0.00103163	-0.144484
CD79A	CBX3	8.85998e-06	-0.194769
CD79B	CBX3	8.01925e-06	-0.195688
LYN	CBX3	0.00948243	0.114437
SYK	CBX3	0.000382128	-0.156247
BTK	CBX3	1.96666e-09	-0.260962
BLNK	CBX3	1.7677e-07	-0.228078
VAV1	CBX3	1.37495e-05	-0.190662
VAV2	CBX3	0.00662101	-0.119745
RAC1	CBX3	8.88921e-26	0.440617
RAC2	CBX3	2.30748e-05	-0.18571
RAC3	CBX3	1.99925e-10	0.27606
PPP3CB	CBX3	0.000565548	0.151704
PPP3CC	CBX3	4.21189e-05	-0.179786
PPP3R1	CBX3	7.27988e-18	0.36766
NFAT5	CBX3	0.00346722	-0.128828
NFATC1	CBX3	1.38156e-12	-0.306058
NFATC2	CBX3	1.46409e-08	-0.246868
NFATC3	CBX3	5.95761e-09	-0.253286
NFATC4	CBX3	0.017804	0.104592
KRAS	CBX3	0.00462404	0.124856
NRAS	CBX3	9.61635e-22	0.405674
FOS	CBX3	1.59388e-08	-0.246252
CARD11	CBX3	0.00987562	-0.113824
BCL10	CBX3	5.98711e-05	0.176234
CHUK	CBX3	1.79144e-07	0.227973
IKBKB	CBX3	0.00151265	-0.139711
CD19	CBX3	9.6008e-06	-0.194025
CR2	CBX3	0.00878056	-0.115591
PIK3R5	CBX3	7.92125e-17	-0.356592
PIK3R1	CBX3	2.67546e-05	-0.18427
PIK3CD	CBX3	2.82965e-12	-0.301945
AKT1	CBX3	0.00270195	-0.132183
INPP5D	CBX3	7.5605e-16	-0.345717
CD22	CBX3	2.34255e-20	-0.392646
PTPN6	CBX3	1.43472e-07	-0.229715
LILRB3	CBX3	1.32672e-06	-0.211596
RASGRP3	CBX3	0.00011306	-0.169631
PLCG2	CBX3	3.14062e-19	-0.381611
PRKCB	CBX3	2.4472e-13	-0.315729
IGHA1	CBX3	1.59238e-09	-0.262397
IGHA2	CBX3	1.63658e-09	-0.262211
IGHD	CBX3	5.27936e-06	-0.199498
IGHG2	CBX3	0.0132157	-0.109341
IGHM	CBX3	0.0023706	-0.133914
IGHV1-2	CBX3	0.0216656	-0.101365
IGHV1-45	CBX3	1.96345e-06	-0.208235
IGHV2-26	CBX3	0.00565904	-0.122003
IGHV2-5	CBX3	0.000595907	-0.151089
IGHV3-11	CBX3	0.00919517	-0.1149
IGHV3-13	CBX3	0.00232408	-0.134174
IGHV3-15	CBX3	0.0160055	-0.106309
IGHV3-21	CBX3	0.0223324	-0.100859
IGHV3-30	CBX3	0.00724651	-0.11843
IGHV3-43	CBX3	0.00138331	-0.140839
IGHV3-7	CBX3	0.00821504	-0.116582
IGHV3-72	CBX3	4.57946e-05	-0.178947
IGHV3-74	CBX3	0.00214228	-0.13524
IGHV4-34	CBX3	0.0189916	-0.103539
IGHV4-59	CBX3	0.0106185	-0.112722
IGHV5-51	CBX3	0.00871705	-0.115699
IGKV1-9	CBX3	0.014987	-0.107357
IGKV1D-16	CBX3	0.021873	-0.101206
IGKV2-24	CBX3	0.0156038	-0.106715
IGKV2D-24	CBX3	0.0150609	-0.107279
IGKV2D-28	CBX3	0.0232	-0.10022
IGKV2D-30	CBX3	0.0044427	-0.125415
IGKV2D-40	CBX3	0.0192486	-0.103319
IGKV6D-21	CBX3	0.018581	-0.103896
IGLC3	CBX3	0.0159148	-0.1064
IGLV1-40	CBX3	0.00431832	-0.12581
IGLV1-44	CBX3	0.00584855	-0.121532
IGLV1-50	CBX3	0.0133436	-0.10919
IGLV1-51	CBX3	0.00523744	-0.123103
IGLV10-54	CBX3	0.00510084	-0.123477
IGLV11-55	CBX3	0.0176014	-0.104777
IGLV2-18	CBX3	3.45008e-05	-0.181771
IGLV2-8	CBX3	0.00177227	-0.137692
IGLV4-69	CBX3	0.0112904	-0.111782
IGLV5-37	CBX3	0.0129863	-0.109614
IGLV5-52	CBX3	7.34374e-05	-0.174139
IGLV7-46	CBX3	0.00677889	-0.119403
C3	CBX3	5.5144e-13	-0.311234
C5	CBX3	0.00212601	-0.13534
CKLF	CBX3	1.42787e-12	0.30587
CMA1	CBX3	9.09745e-10	-0.26616
CX3CL1	CBX3	1.75486e-05	-0.188345
CXCL17	CBX3	0.00227822	-0.134436
CYR61	CBX3	0.00150635	-0.139764
EDN2	CBX3	0.0181561	0.104273
EDN3	CBX3	4.79665e-13	-0.312011
FGF10	CBX3	1.01252e-09	-0.265445
SEMA3A	CBX3	0.00118645	0.142757
SEMA3B	CBX3	4.36427e-06	-0.201209
SEMA3D	CBX3	0.00942307	-0.114532
SEMA3G	CBX3	3.21067e-18	-0.371359
SEMA4A	CBX3	1.20236e-13	-0.3196
SEMA4D	CBX3	2.06252e-07	-0.226861
SEMA4G	CBX3	2.58049e-06	-0.205858
SEMA5A	CBX3	3.80005e-05	-0.180812
SEMA5B	CBX3	0.00421164	0.126157
SEMA6A	CBX3	1.08897e-09	-0.264957
SEMA6B	CBX3	4.79332e-05	-0.178487
SEMA6D	CBX3	1.70529e-06	-0.20945
SLIT1	CBX3	4.59178e-05	-0.17892
SLIT2	CBX3	2.69451e-12	-0.302228
C5AR1	CBX3	5.84415e-10	-0.269093
CCR9	CBX3	4.30513e-06	-0.201332
CCRL2	CBX3	2.91976e-11	-0.288085
CMKLR1	CBX3	1.72239e-11	-0.291285
CX3CR1	CBX3	8.41177e-10	-0.266682
CXCR3	CBX3	4.36641e-05	-0.179425
CYSLTR1	CBX3	0.000861269	-0.146687
CYSLTR2	CBX3	0.000230494	-0.16193
EDNRB	CBX3	1.87879e-10	-0.276458
FPR1	CBX3	0.00699059	-0.118955
GPR17	CBX3	3.45703e-08	-0.240563
GPR33	CBX3	0.014048	-0.108381
PLXNA2	CBX3	2.45331e-16	-0.351195
PLXNA4	CBX3	7.40903e-05	-0.174047
PLXNB1	CBX3	2.43505e-06	-0.206365
PLXNB2	CBX3	7.48239e-13	-0.309525
PLXNC1	CBX3	0.0116803	-0.11126
PLXND1	CBX3	6.7952e-11	-0.282876
PTAFR	CBX3	1.12273e-07	-0.231622
ROBO1	CBX3	0.0161914	-0.106123
ROBO2	CBX3	1.13968e-11	-0.293762
XCR1	CBX3	4.01557e-20	-0.390389
ADM	CBX3	0.00931899	0.114699
AGRP	CBX3	6.87781e-06	-0.197096
AGT	CBX3	0.00146417	0.140123
AMBN	CBX3	0.0017048	0.13819
ANGPTL5	CBX3	9.98006e-11	-0.28047
ANGPTL7	CBX3	5.41606e-07	-0.21908
ARTN	CBX3	0.00131553	0.14147
BMP15	CBX3	0.00714305	-0.118641
BMP2	CBX3	2.42224e-05	-0.185239
BMP4	CBX3	0.0039477	-0.127051
BMP6	CBX3	0.00284561	-0.131493
BMP7	CBX3	0.000102306	-0.170686
CAT	CBX3	4.28109e-08	-0.238967
CD320	CBX3	0.0105806	0.112776
CECR1	CBX3	2.01284e-21	-0.402711
CGA	CBX3	0.00398349	0.126927
CGB5	CBX3	0.000657663	-0.149922
CGB7	CBX3	0.012531	-0.110171
CHGA	CBX3	0.00186384	-0.137045
CLEC11A	CBX3	0.00676668	-0.119429
CMTM3	CBX3	0.0210331	0.101857
CMTM4	CBX3	0.0152044	-0.107128
CMTM5	CBX3	5.21095e-12	-0.29839
CMTM7	CBX3	5.83204e-07	-0.218472
CSF1	CBX3	0.00169686	-0.138249
CSH1	CBX3	0.000112861	0.16965
CSH2	CBX3	3.7779e-05	0.18087
CTF1	CBX3	1.16043e-06	-0.212732
CTGF	CBX3	3.11829e-05	-0.182769
EBI3	CBX3	7.55327e-05	-0.173848
EGF	CBX3	0.000270822	0.160138
EPO	CBX3	0.000622829	0.150567
EREG	CBX3	0.000671919	0.149667
ESM1	CBX3	4.3347e-06	0.20127
FAM3C	CBX3	0.000236635	0.161639
FAM3D	CBX3	8.6314e-07	-0.21522
FGF11	CBX3	0.00117492	0.142879
FGF14	CBX3	1.93533e-07	-0.227364
FGF17	CBX3	2.36765e-05	-0.18546
FGF18	CBX3	8.48102e-05	-0.172647
FGF21	CBX3	4.68816e-06	0.200568
FGF22	CBX3	2.40787e-06	-0.206463
FGF23	CBX3	0.000340688	0.157554
FGF5	CBX3	1.33376e-08	0.247542
FGF7	CBX3	0.0109404	-0.112265
FIGF	CBX3	3.77602e-18	-0.37063
FIGNL2	CBX3	0.00959459	-0.11426
FLT3LG	CBX3	7.90719e-09	-0.251284
GAL	CBX3	4.46818e-15	0.336844
GAST	CBX3	0.000104535	0.170459
GDF10	CBX3	4.33839e-16	-0.348434
GDF2	CBX3	0.00490106	-0.12404
GDF3	CBX3	1.77721e-06	-0.209094
GDF7	CBX3	2.90676e-09	-0.258285
GDF9	CBX3	0.000229504	0.161977
GH1	CBX3	0.00027248	-0.16007
GHRL	CBX3	1.64823e-06	-0.209742
GIP	CBX3	0.00163771	0.138702
GKN1	CBX3	0.000184318	-0.164384
GMFB	CBX3	8.23721e-13	0.308985
GMFG	CBX3	0.000950239	-0.145491
GPI	CBX3	4.5296e-07	0.220542
GREM1	CBX3	1.09554e-06	0.213218
GUCA2A	CBX3	0.0179171	-0.104489
HBEGF	CBX3	3.14955e-05	-0.18267
HDGF	CBX3	4.00487e-14	0.325481
IFNK	CBX3	0.00445311	0.125382
IGF2	CBX3	0.0186231	-0.103859
IL11	CBX3	7.17317e-06	0.196712
IL16	CBX3	5.03094e-15	-0.336241
IL17C	CBX3	0.00853378	0.116016
IL17D	CBX3	3.46433e-08	0.240547
IL1F10	CBX3	0.0050309	0.123672
IL1RN	CBX3	0.00563865	-0.122054
IL24	CBX3	6.73749e-06	-0.197285
IL31	CBX3	0.015757	0.106559
IL33	CBX3	3.44297e-13	-0.313849
IL34	CBX3	2.81807e-14	-0.327334
IL6ST	CBX3	0.000287147	-0.159483
INHA	CBX3	0.0037233	0.127855
INHBA	CBX3	0.018868	0.103646
INHBC	CBX3	0.00342462	0.128996
INHBE	CBX3	0.000163308	0.165698
JAG1	CBX3	7.02959e-05	-0.174589
LEFTY2	CBX3	5.93623e-09	-0.253311
LRSAM1	CBX3	0.000994198	-0.144938
LTB	CBX3	3.3736e-11	-0.287201
LTBP2	CBX3	2.10276e-17	-0.362795
LTBP3	CBX3	1.49494e-08	-0.246717
LTBP4	CBX3	3.75321e-25	-0.435459
MDK	CBX3	0.000109081	0.17001
MIA	CBX3	5.20111e-08	-0.237503
NAMPT	CBX3	5.72216e-14	0.323586
NENF	CBX3	7.11754e-06	0.196783
NMB	CBX3	3.79378e-06	0.202459
NPFF	CBX3	0.0040514	0.126693
NRG1	CBX3	9.11136e-06	-0.19451
NRG2	CBX3	2.0225e-07	-0.227016
NRG3	CBX3	2.06355e-07	-0.226857
NRTN	CBX3	2.53565e-05	0.184794
NTF3	CBX3	0.00526699	-0.123024
NTF4	CBX3	0.00325769	-0.129674
NUDT6	CBX3	1.15022e-10	0.279575
OGN	CBX3	7.24801e-12	-0.296449
PDGFB	CBX3	3.06252e-05	-0.182946
PDGFRL	CBX3	0.00716798	0.11859
PMCH	CBX3	0.000361547	0.156879
PNOC	CBX3	0.000604461	-0.150921
PSPN	CBX3	3.83116e-05	-0.180731
PTH2	CBX3	0.0196183	0.103007
PTHLH	CBX3	0.000247638	0.161135
PTN	CBX3	0.000140204	-0.16734
RABEP1	CBX3	0.000583714	-0.151333
RABEP2	CBX3	0.000795201	-0.147651
REG1A	CBX3	0.000174434	-0.164983
RETN	CBX3	1.03348e-05	-0.19334
RETNLB	CBX3	0.00507372	0.123552
RLN1	CBX3	0.000340647	0.157556
RLN2	CBX3	0.00113193	0.143341
SCGB3A1	CBX3	1.28116e-10	-0.278893
SLURP1	CBX3	0.00256783	0.132859
SPP1	CBX3	1.17884e-05	0.19211
STC1	CBX3	1.50665e-07	0.229332
STC2	CBX3	2.33478e-08	0.243465
TAC1	CBX3	0.00106018	0.144149
TGFB2	CBX3	0.0120694	-0.110753
TGFB3	CBX3	0.00796411	-0.117041
THPO	CBX3	0.0055754	0.122215
TNFSF12	CBX3	9.98615e-18	-0.366219
TNFSF13	CBX3	1.73929e-15	-0.341592
TNFSF14	CBX3	1.5816e-06	-0.210096
TNFSF15	CBX3	0.0068473	-0.119257
TNFSF8	CBX3	1.26196e-05	-0.191471
TSLP	CBX3	1.12675e-05	-0.192533
UCN2	CBX3	0.00355153	0.128501
UCN3	CBX3	6.55698e-06	-0.197532
VGF	CBX3	1.63819e-05	0.189001
VIP	CBX3	0.0041454	-0.126376
ACVR1B	CBX3	0.00543759	-0.122571
ACVR2B	CBX3	0.000233807	0.161772
ACVRL1	CBX3	2.36744e-15	-0.340049
ADCYAP1R1	CBX3	1.62227e-07	-0.228753
ADRB1	CBX3	1.0969e-05	-0.192784
ADRB2	CBX3	2.59534e-11	-0.288802
AGTR1	CBX3	0.000959074	-0.145378
AGTR2	CBX3	1.61662e-05	-0.189127
AMHR2	CBX3	0.00243862	-0.133541
ANGPT1	CBX3	3.56259e-08	-0.240339
ANGPT4	CBX3	6.26203e-15	-0.335126
ANGPTL1	CBX3	1.43525e-06	-0.210926
ANGPTL4	CBX3	0.00112722	0.143392
ANGPTL6	CBX3	6.34523e-10	-0.26855
APLNR	CBX3	4.27808e-06	-0.201388
AR	CBX3	5.59006e-07	-0.218821
AVPR1A	CBX3	0.00797447	0.117022
AVPR2	CBX3	1.91018e-08	-0.244935
BMPR1A	CBX3	4.30594e-05	0.179565
BMPR1B	CBX3	0.0106219	0.112717
BMPR2	CBX3	0.00961753	-0.114224
C3AR1	CBX3	6.06757e-05	-0.176097
CALCRL	CBX3	3.72989e-05	-0.180997
CNTFR	CBX3	5.27471e-19	-0.379356
CRIM1	CBX3	3.47372e-07	-0.222695
CRLF3	CBX3	0.0207466	0.102084
CSF1R	CBX3	2.04677e-09	-0.26069
CSF2RB	CBX3	1.60268e-12	-0.305211
CSF3R	CBX3	1.37816e-10	-0.278431
ENG	CBX3	4.89336e-24	-0.426037
EPOR	CBX3	0.000134653	-0.167773
FGFR1	CBX3	4.60081e-06	-0.200736
FGFR2	CBX3	1.42032e-12	-0.3059
FGFR3	CBX3	5.62369e-08	-0.236913
FGFR4	CBX3	3.85877e-10	-0.271813
FLT3	CBX3	3.40856e-11	-0.287138
FLT4	CBX3	1.46959e-13	-0.318513
GHR	CBX3	2.63517e-13	-0.315323
GIPR	CBX3	1.0072e-11	-0.294498
GLP1R	CBX3	0.000186131	-0.164277
HNF4A	CBX3	8.68757e-05	-0.172397
HTR3C	CBX3	9.78636e-10	-0.265672
IFNGR2	CBX3	5.85038e-05	0.176469
IGF2R	CBX3	7.97601e-07	-0.215879
IL10RA	CBX3	1.68259e-10	-0.277162
IL10RB	CBX3	0.00355037	0.128505
IL11RA	CBX3	7.05814e-06	-0.19686
IL12RB1	CBX3	2.33971e-07	-0.22586
IL12RB2	CBX3	0.000184305	0.164384
IL13RA2	CBX3	0.00108265	-0.14389
IL17RA	CBX3	8.33768e-18	-0.367042
IL17RB	CBX3	0.0109971	0.112186
IL17RC	CBX3	0.0173152	-0.105043
IL17RD	CBX3	0.0160702	0.106244
IL17RE	CBX3	1.07328e-07	-0.231971
IL18R1	CBX3	0.000207897	-0.163067
IL1R1	CBX3	6.40303e-08	-0.235929
IL1RAP	CBX3	0.00211107	0.135431
IL1RL1	CBX3	4.41542e-05	-0.179313
IL21R	CBX3	0.000148119	-0.166751
IL23R	CBX3	0.000362128	-0.156861
IL2RB	CBX3	0.00621377	-0.120662
IL2RG	CBX3	1.54564e-08	-0.246475
IL3RA	CBX3	6.22259e-12	-0.297348
IL4R	CBX3	9.52057e-05	-0.17144
IL5RA	CBX3	2.34179e-11	-0.289427
IL6R	CBX3	2.6295e-08	-0.24259
INSR	CBX3	1.26672e-06	-0.211989
LGR6	CBX3	8.75446e-06	-0.194879
MPL	CBX3	9.02792e-09	-0.250341
NGFR	CBX3	6.38631e-15	-0.335025
NMBR	CBX3	0.00198399	-0.136238
NPR1	CBX3	2.99578e-20	-0.391618
NPR3	CBX3	9.71747e-05	-0.171226
NR0B1	CBX3	0.017745	0.104645
NR0B2	CBX3	1.60526e-12	-0.305202
NR1H2	CBX3	1.02935e-06	-0.213743
NR1H3	CBX3	0.00384285	-0.127421
NR1I2	CBX3	9.00192e-05	-0.172026
NR1I3	CBX3	4.85584e-05	0.178357
NR2E1	CBX3	0.0032264	0.129804
NR2F1	CBX3	1.26649e-06	-0.211991
NR2F2	CBX3	9.24077e-06	-0.194379
NR3C2	CBX3	6.81551e-12	-0.296812
NR4A1	CBX3	1.01348e-05	-0.193522
NR4A3	CBX3	0.000287228	-0.159479
NR5A1	CBX3	0.000952956	0.145456
NR5A2	CBX3	0.000187075	-0.164222
NRP2	CBX3	0.0076174	-0.117698
OGFR	CBX3	0.000206021	-0.163166
OXTR	CBX3	0.0149161	-0.107433
PGR	CBX3	1.13881e-13	-0.319894
PGRMC2	CBX3	2.44381e-05	0.185153
PPARA	CBX3	0.000164895	-0.165593
PPARD	CBX3	0.0176652	-0.104719
PTGER1	CBX3	0.000136592	-0.16762
PTGER2	CBX3	1.34125e-05	-0.190897
PTGER4	CBX3	4.73555e-14	-0.324593
PTGFR	CBX3	2.54846e-06	-0.205968
PTH1R	CBX3	7.85911e-18	-0.367312
RARA	CBX3	0.00202297	-0.135985
RARG	CBX3	0.000133619	-0.167855
RORA	CBX3	3.17338e-05	-0.182596
RORB	CBX3	0.000193105	-0.163875
RORC	CBX3	0.000811936	-0.1474
RXFP1	CBX3	1.86531e-06	-0.208677
RXRA	CBX3	3.40738e-09	-0.257187
RXRG	CBX3	7.10551e-09	-0.252042
S1PR1	CBX3	9.04816e-15	-0.33324
S1PR2	CBX3	0.00176666	-0.137733
SCTR	CBX3	1.64669e-11	-0.291556
SDC3	CBX3	0.000152823	-0.166414
SORT1	CBX3	0.000706104	-0.149076
SSTR1	CBX3	1.66321e-09	-0.262102
SSTR5	CBX3	1.59998e-05	-0.189226
TACR1	CBX3	2.30126e-05	-0.185736
TEK	CBX3	1.01708e-14	-0.332637
TGFBR1	CBX3	0.0173582	0.105002
TGFBR2	CBX3	2.93484e-18	-0.371762
TGFBR3	CBX3	6.12322e-15	-0.33524
THRA	CBX3	1.39109e-14	-0.331019
THRB	CBX3	3.7355e-05	-0.180982
TIE1	CBX3	2.02305e-18	-0.373425
TNFRSF10C	CBX3	9.01038e-05	-0.172016
TNFRSF12A	CBX3	0.00477849	0.124396
TNFRSF13B	CBX3	7.85424e-13	-0.309253
TNFRSF13C	CBX3	6.33882e-05	-0.17565
TNFRSF14	CBX3	1.40906e-11	-0.292492
TNFRSF19	CBX3	0.0077509	-0.117442
TNFRSF1B	CBX3	3.23497e-17	-0.360795
TNFRSF8	CBX3	0.000233018	-0.161809
TRHR	CBX3	0.000404174	0.155605
TUBB3	CBX3	2.65579e-10	0.274235
VIPR1	CBX3	6.85729e-15	-0.334662
ICAM2	CBX3	0.00263537	-0.132515
ITGAL	CBX3	8.69793e-17	-0.356149
ITGB2	CBX3	1.72358e-11	-0.291281
TYROBP	CBX3	0.000738812	-0.148534
LCK	CBX3	0.00019123	-0.163982
NCR3	CBX3	1.17696e-06	-0.212612
CD247	CBX3	0.000147177	-0.166819
ZAP70	CBX3	3.68669e-08	-0.240084
LCP2	CBX3	3.57243e-05	-0.181425
LAT	CBX3	3.18892e-05	-0.182548
PLCG1	CBX3	0.00565669	-0.122009
FYN	CBX3	0.00108511	-0.143862
SHC2	CBX3	0.00100616	-0.144791
SHC3	CBX3	8.21043e-07	-0.215638
SHC1	CBX3	0.0064577	0.120107
GRB2	CBX3	0.00816624	-0.11667
ARAF	CBX3	2.15587e-13	-0.316424
HCST	CBX3	0.000787975	-0.147761
CD48	CBX3	0.00535083	-0.1228
PRKCA	CBX3	0.00863759	-0.115836
GZMB	CBX3	0.0109263	0.112285
PRF1	CBX3	0.000155253	-0.166244
CASP3	CBX3	2.85625e-11	0.288219
BID	CBX3	9.01719e-07	0.214855
CD3E	CBX3	6.37548e-07	-0.217737
CD3G	CBX3	0.00204908	-0.135819
PTPRC	CBX3	1.71036e-06	-0.209424
ITK	CBX3	2.70999e-07	-0.224689
NCK1	CBX3	2.5779e-06	0.205867
NCK2	CBX3	0.0149241	-0.107424
GRAP2	CBX3	3.0528e-07	-0.223734
PAK2	CBX3	0.0121923	0.110596
PAK7	CBX3	1.72742e-06	-0.209339
CDC42	CBX3	1.31031e-08	0.24767
CD28	CBX3	4.91913e-06	-0.200135
MAP3K14	CBX3	2.00735e-12	-0.303923
CBL	CBX3	0.0203018	-0.102443
CDK4	CBX3	1.8233e-12	0.304474
RASGRP1	CBX3	0.00614459	-0.120824
PDK1	CBX3	3.597e-08	0.240268
PRKCQ	CBX3	1.37878e-07	-0.230025
TRAC	CBX3	9.34158e-06	-0.194279
TRAV1-1	CBX3	0.0208829	-0.101976
TRAV1-2	CBX3	1.77382e-05	-0.188242
TRAV2	CBX3	0.0212829	-0.101661
TRAV3	CBX3	1.70461e-05	-0.188622
TRAV4	CBX3	0.00100302	-0.14483
TRAV5	CBX3	0.0166332	-0.105691
TRAV8-1	CBX3	5.79166e-05	-0.176572
TRAV8-2	CBX3	1.28778e-06	-0.211849
TRAV8-3	CBX3	1.10499e-05	-0.192716
TRAV8-4	CBX3	1.26411e-06	-0.212007
TRAV8-6	CBX3	9.97399e-07	-0.214008
TRAV9-2	CBX3	5.84444e-05	-0.176479
TRAV10	CBX3	0.00451453	-0.125191
TRAV12-1	CBX3	0.0086549	-0.115806
TRAV12-2	CBX3	9.29204e-05	-0.171695
TRAV12-3	CBX3	0.000775247	-0.147956
TRAV13-1	CBX3	0.000328496	-0.157967
TRAV14DV4	CBX3	5.18917e-05	-0.177686
TRAV17	CBX3	0.000332715	-0.157823
TRAV20	CBX3	0.00124191	-0.142189
TRAV21	CBX3	0.00164627	-0.138636
TRAV22	CBX3	0.00139058	-0.140773
TRAV23DV6	CBX3	0.00131511	-0.141474
TRAV26-1	CBX3	4.03047e-06	-0.20192
TRAV27	CBX3	0.000104028	-0.17051
TRAV29DV5	CBX3	0.00942677	-0.114526
TRAV35	CBX3	0.00473405	-0.124527
TRAV38-1	CBX3	0.00233222	-0.134128
TRAV39	CBX3	0.0146393	-0.10773
TRAV41	CBX3	0.00386419	-0.127345
TRBC2	CBX3	2.79453e-05	-0.183845
TRBV2	CBX3	0.00139491	-0.140734
TRBV3-1	CBX3	9.25921e-05	-0.171732
TRBV4-1	CBX3	0.00314884	-0.130133
TRBV4-2	CBX3	1.78664e-06	-0.209049
TRBV5-1	CBX3	7.13125e-05	-0.174441
TRBV5-4	CBX3	0.000959023	-0.145379
TRBV6-1	CBX3	5.39919e-05	-0.177285
TRBV6-4	CBX3	0.00734871	-0.118225
TRBV6-5	CBX3	1.04176e-05	-0.193266
TRBV6-6	CBX3	0.00640234	-0.120231
TRBV7-3	CBX3	0.00925351	-0.114805
TRBV7-9	CBX3	0.00462387	-0.124857
TRBV9	CBX3	0.00246532	-0.133398
TRBV10-3	CBX3	0.0180395	-0.104378
TRBV11-2	CBX3	0.00511973	-0.123425
TRBV12-3	CBX3	0.000153494	-0.166367
TRBV12-4	CBX3	0.00123922	-0.142216
TRBV12-5	CBX3	0.000458661	-0.154147
TRBV15	CBX3	0.00241878	-0.133649
TRBV18	CBX3	0.0005871	-0.151264
TRBV19	CBX3	6.88665e-09	-0.252264
TRBV20-1	CBX3	4.98169e-06	-0.200022
TRBV25-1	CBX3	1.24449e-05	-0.191602
TRBV27	CBX3	0.0110679	-0.112088
TRBV29-1	CBX3	3.36471e-06	-0.203524
TRBV30	CBX3	0.00508584	-0.123519
TRGV5	CBX3	0.0119059	-0.110964
TRGV4	CBX3	0.00813309	-0.116731
TRGV3	CBX3	0.000176473	-0.164857
TRGC2	CBX3	0.00494158	-0.123924
TRGC1	CBX3	0.0116165	-0.111344
TRAV6	CBX3	0.00437351	-0.125633
